# Supplementary material for: Development of a Nucleocapsid Protein-Based Blocking ELISA for the Detection of Porcine Deltacoronavirus Antibodies
Source: Viruses. 2022 Aug 18;14(8):1815. doi: 10.3390/v14081815 (PMC9412986; doi:10.3390/v14081815)
Supplement: Supplementary file 1 [file viruses-14-01815-s001.zip]

Archive with 1 entries (1 files):
- viruses-1841009-supplementary file S1.xlsx
