# Supplementary material for: Development of a Nucleocapsid Protein-Based Blocking ELISA for the Detection of Porcine Deltacoronavirus Antibodies
Source: Viruses. 2022 Aug 18;14(8):1815. doi: 10.3390/v14081815 (PMC9412986; doi:10.3390/v14081815)
Supplement: Supplementary file 1 [file viruses-14-01815-s001.zip › viruses-1841009-supplementary file S1.xlsx]

## Sheet: N
Table S1. Amino acid alignment analyses of N protein of 125 global PDCoV strains currently available in the GenBank database.
N	KJ481931.1_USA	KJ567050.1_USA	KJ601777.1_USA	KJ601778.1_USA	KJ601779.1_USA	KJ601780.1_USA	KM820765.1_South Korea	KP757890.1_China	KP757891.1_China	KP757892.1_China	KP981395.1_USA	KR131621.1_China	KR150443.1_USA	KR265847.1_USA	KR265848.1_USA	KR265849.1_USA	KR265850.1_USA	KR265851.1_USA	KR265852.1_USA	KR265853.1_USA	KR265854.1_USA	KR265855.1_USA	KR265856.1_USA	KR265857.1_USA	KR265858.1_USA	KR265859.1_USA	KR265860.1_USA	KR265861.1_USA	KR265862.1_USA	KR265863.1_USA	KR265864.1_USA	KR265865.1_USA	KT021234.1_China	KT266822.1_China	KT336560.1_China	KU051641.1_Thailand	KU051649.1_Thailand	KU665558.1_China	KU981059.1_China	KU981060.1_China	KU981061.1_China	KU981062.1_China	KX022602.1_USA	KX022603.1_USA	KX022604.1_USA	KX022605.1_USA	KX118627.1_Laos	KX361343.1_Thailand	KX361344.1_Thailand
KJ481931.1_USA
KJ567050.1_USA	0.99899
KJ601777.1_USA	0.998936	0.998989
KJ601778.1_USA	0.998936	0.998989	1
KJ601779.1_USA	0.99883	0.998936	0.999468	0.999468
KJ601780.1_USA	0.998883	0.99899	0.999521	0.999521	0.999947
KM820765.1_South Korea	0.99883	0.999362	0.999043	0.999043	0.999043	0.999096
KP757890.1_China	0.99899	0.999415	0.998989	0.99899	0.99899	0.999043	0.999415
KP757891.1_China	0.998777	0.999096	0.999202	0.999202	0.999415	0.999468	0.999415	0.999149
KP757892.1_China	0.99883	0.999043	0.999149	0.999149	0.999362	0.999415	0.999043	0.999096	0.999202
KP981395.1_USA	0.998883	0.999096	0.999202	0.999202	0.999415	0.999468	0.999096	0.999149	0.999255	0.999947
KR131621.1_China	0.998936	0.99899	0.999468	0.999468	0.999415	0.999468	0.99899	0.999043	0.999149	0.999309	0.999362
KR150443.1_USA	0.99883	0.999255	0.99883	0.99883	0.99883	0.998883	0.999149	0.999309	0.998883	0.998936	0.99899	0.998883
KR265847.1_USA	0.99883	0.999255	0.99883	0.99883	0.99883	0.998883	0.999149	0.999309	0.998883	0.998936	0.99899	0.998883	1
KR265848.1_USA	0.998936	0.999096	0.999149	0.999149	0.999043	0.999096	0.998936	0.999096	0.998883	0.999043	0.999096	0.999149	0.998936	0.998936
KR265849.1_USA	0.998511	0.998723	0.998723	0.998723	0.998723	0.998777	0.998617	0.998777	0.998564	0.998723	0.998777	0.998777	0.998617	0.998617	0.999362
KR265850.1_USA	0.99867	0.998883	0.998883	0.998883	0.998883	0.998936	0.998777	0.998936	0.998724	0.998883	0.998936	0.998936	0.998777	0.998777	0.999521	0.999734
KR265851.1_USA	0.998617	0.99883	0.99883	0.99883	0.99883	0.998883	0.998724	0.998883	0.99867	0.99883	0.998883	0.998883	0.998724	0.998724	0.999468	0.999681	0.999947
KR265852.1_USA	0.998936	0.999043	0.999043	0.999043	0.999043	0.999096	0.999043	0.999096	0.998883	0.999043	0.999096	0.999096	0.998936	0.998936	0.998936	0.998617	0.998777	0.998724
KR265853.1_USA	0.998936	0.999043	0.999043	0.999043	0.999043	0.999096	0.999043	0.999096	0.998883	0.999043	0.999096	0.999096	0.998936	0.998936	0.998936	0.998617	0.998777	0.998724	1
KR265854.1_USA	0.99883	0.998936	0.999043	0.999043	0.999043	0.999096	0.99883	0.99899	0.998883	0.999043	0.999096	0.999202	0.99883	0.99883	0.999043	0.998723	0.998883	0.99883	0.998936	0.998936
KR265855.1_USA	0.998936	0.999043	0.999043	0.999043	0.999043	0.999096	0.998936	0.999096	0.998883	0.999043	0.999096	0.999202	0.998936	0.998936	0.999043	0.99883	0.99899	0.998936	0.999043	0.999043	0.999255
KR265856.1_USA	0.998724	0.998936	0.998724	0.998724	0.99883	0.998883	0.998724	0.998883	0.998564	0.99883	0.998883	0.99899	0.998724	0.998724	0.998724	0.998511	0.99867	0.998617	0.99883	0.99883	0.998936	0.999575
KR265857.1_USA	0.998617	0.998724	0.99883	0.99883	0.99883	0.998883	0.998617	0.998777	0.99867	0.998936	0.99899	0.99899	0.998724	0.998724	0.99883	0.998511	0.99867	0.998617	0.99883	0.99883	0.999149	0.999043	0.998724
KR265858.1_USA	0.998724	0.998936	0.99883	0.99883	0.99883	0.998883	0.998936	0.99899	0.998777	0.99883	0.998883	0.998883	0.99883	0.99883	0.998724	0.998404	0.998564	0.998511	0.998936	0.998936	0.998724	0.99883	0.998617	0.998511
KR265859.1_USA	0.998883	0.998777	0.99867	0.99867	0.99867	0.998724	0.99867	0.99883	0.998617	0.99867	0.998724	0.998724	0.998777	0.998777	0.99867	0.998351	0.998511	0.998458	0.998777	0.998777	0.99867	0.998777	0.998458	0.998458	0.998564
KR265860.1_USA	0.99883	0.998724	0.998617	0.998617	0.998617	0.99867	0.998617	0.998777	0.998564	0.998617	0.99867	0.99867	0.998724	0.998724	0.998617	0.998298	0.998458	0.998405	0.998724	0.998724	0.998617	0.998724	0.998405	0.998405	0.998511	0.999734
KR265861.1_USA	0.999043	0.998883	0.99883	0.99883	0.998777	0.99883	0.998777	0.998936	0.998724	0.998777	0.99883	0.99883	0.998883	0.998883	0.99883	0.998457	0.998617	0.998564	0.998883	0.998883	0.998777	0.998883	0.998564	0.998564	0.99867	0.999894	0.99984
KR265862.1_USA	0.998511	0.998936	0.998511	0.998511	0.998511	0.998564	0.998936	0.999096	0.99867	0.998617	0.99867	0.998564	0.998936	0.998936	0.998617	0.998404	0.998564	0.998511	0.998617	0.998617	0.998511	0.998724	0.998511	0.998298	0.998511	0.998458	0.998405	0.998564
KR265863.1_USA	0.998724	0.998777	0.999043	0.999043	0.998989	0.999043	0.998777	0.99883	0.99883	0.99899	0.999043	0.999043	0.99867	0.99867	0.998936	0.99867	0.99883	0.998777	0.998883	0.998883	0.998883	0.99899	0.99867	0.99867	0.99867	0.998511	0.998458	0.998617	0.998458
KR265864.1_USA	0.998511	0.998617	0.998617	0.998617	0.998617	0.99867	0.998511	0.99867	0.998564	0.998617	0.99867	0.99867	0.998511	0.998511	0.998617	0.998404	0.998564	0.998511	0.998511	0.998511	0.998724	0.99883	0.998511	0.998511	0.998405	0.998351	0.998298	0.998458	0.998298	0.998564
KR265865.1_USA	0.998511	0.998617	0.998617	0.998617	0.998617	0.99867	0.998511	0.99867	0.998564	0.998617	0.99867	0.99867	0.998511	0.998511	0.998617	0.998404	0.998564	0.998511	0.998511	0.998511	0.998724	0.99883	0.998511	0.998511	0.998405	0.998351	0.998298	0.998458	0.998298	0.998564	1
KT021234.1_China	0.99867	0.998724	0.998989	0.998989	0.998936	0.99899	0.998724	0.998777	0.998777	0.998936	0.99899	0.99899	0.998617	0.998617	0.998883	0.998511	0.99867	0.998617	0.99883	0.99883	0.99883	0.99883	0.998511	0.998617	0.998617	0.998458	0.998405	0.998564	0.998298	0.998777	0.998405	0.998405
KT266822.1_China	0.998564	0.99867	0.998883	0.998883	0.998883	0.998936	0.99867	0.998724	0.998724	0.998883	0.998936	0.998936	0.998564	0.998564	0.998777	0.998458	0.998617	0.998564	0.998777	0.998777	0.998777	0.998777	0.998458	0.998564	0.998564	0.998405	0.998351	0.998511	0.998245	0.998724	0.998351	0.998351	0.999947
KT336560.1_China	0.998458	0.998564	0.998777	0.998777	0.998777	0.99883	0.998564	0.998617	0.998617	0.998777	0.99883	0.99883	0.998458	0.998458	0.99867	0.998351	0.998511	0.998458	0.99867	0.99867	0.99867	0.99867	0.998351	0.998458	0.998458	0.998298	0.998245	0.998405	0.998139	0.998617	0.998245	0.998245	0.99984	0.999787
KU051641.1_Thailand	0.998405	0.998511	0.998724	0.998724	0.998724	0.998777	0.998511	0.998564	0.998564	0.998724	0.998777	0.998777	0.998405	0.998405	0.998617	0.998298	0.998458	0.998405	0.998617	0.998617	0.998617	0.998617	0.998298	0.998405	0.998405	0.998245	0.998192	0.998351	0.998086	0.998564	0.998192	0.998192	0.999787	0.99984	0.999628
KU051649.1_Thailand	0.998405	0.998511	0.998724	0.998724	0.998724	0.998777	0.998511	0.998564	0.998564	0.998724	0.998777	0.998777	0.998405	0.998405	0.998617	0.998298	0.998458	0.998405	0.998617	0.998617	0.998617	0.998617	0.998298	0.998405	0.998405	0.998245	0.998192	0.998351	0.998086	0.998564	0.998192	0.998192	0.999787	0.99984	0.999628	1
KU665558.1_China	0.998458	0.998564	0.998564	0.998564	0.998564	0.998617	0.998458	0.998617	0.998405	0.998564	0.998617	0.998724	0.998458	0.998458	0.998564	0.998245	0.998405	0.998351	0.998564	0.998564	0.998777	0.998883	0.998564	0.998564	0.998458	0.998405	0.998351	0.998511	0.998139	0.998405	0.998245	0.998245	0.998351	0.998298	0.998192	0.998139	0.998139
KU981059.1_China	0.998032	0.998139	0.998245	0.998245	0.998245	0.998298	0.998032	0.998192	0.998085	0.998245	0.998298	0.998405	0.998032	0.998032	0.998245	0.997926	0.998086	0.998032	0.998245	0.998245	0.998564	0.998458	0.998139	0.998458	0.997926	0.997873	0.99782	0.997979	0.997713	0.998085	0.997926	0.997926	0.998032	0.997979	0.997873	0.99782	0.99782	0.997979
KU981060.1_China	0.998245	0.998298	0.998458	0.998458	0.998404	0.998458	0.998192	0.998351	0.998245	0.998405	0.998458	0.998564	0.998192	0.998192	0.998458	0.998085	0.998245	0.998192	0.998405	0.998404	0.998724	0.998617	0.998298	0.998617	0.998192	0.998032	0.997979	0.998139	0.997873	0.998245	0.998085	0.998085	0.998192	0.998139	0.998032	0.997979	0.997979	0.998139	0.999415
KU981061.1_China	0.997873	0.997979	0.998085	0.998085	0.998085	0.998139	0.997873	0.998032	0.997926	0.998086	0.998139	0.998245	0.997873	0.997873	0.998086	0.997766	0.997926	0.997873	0.998086	0.998085	0.998405	0.998298	0.997979	0.998298	0.997766	0.997713	0.99766	0.997819	0.997554	0.997926	0.997766	0.997766	0.997873	0.99782	0.997713	0.99766	0.99766	0.99782	0.99899	0.998936
KU981062.1_China	0.998086	0.998192	0.998298	0.998298	0.998298	0.998351	0.998086	0.998245	0.998139	0.998298	0.998351	0.998458	0.998086	0.998086	0.998298	0.997979	0.998139	0.998086	0.998298	0.998298	0.998617	0.998511	0.998192	0.998511	0.997979	0.997926	0.997873	0.998032	0.997766	0.998139	0.997979	0.997979	0.998085	0.998032	0.997926	0.997873	0.997873	0.998032	0.998458	0.998511	0.998724
KX022602.1_USA	0.998192	0.998245	0.998192	0.998192	0.998085	0.998139	0.998085	0.998245	0.998032	0.998085	0.998139	0.998298	0.998085	0.998085	0.998298	0.997979	0.998139	0.998085	0.997979	0.997979	0.998192	0.998298	0.998085	0.997979	0.997873	0.997926	0.997873	0.998085	0.997873	0.998085	0.998085	0.998085	0.997926	0.997819	0.997819	0.99766	0.99766	0.997713	0.997394	0.997607	0.997341	0.99766
KX022603.1_USA	0.997394	0.9975	0.997713	0.997713	0.997713	0.997766	0.997607	0.997554	0.997554	0.997713	0.997766	0.997766	0.997394	0.997394	0.997607	0.997607	0.997766	0.997713	0.997607	0.997607	0.997713	0.997713	0.997394	0.997501	0.997607	0.997341	0.997288	0.997447	0.997181	0.99766	0.997288	0.997288	0.9975	0.997447	0.997341	0.997341	0.997341	0.997128	0.996916	0.997075	0.997075	0.996969	0.996756
KX022604.1_USA	0.997394	0.9975	0.997713	0.997713	0.997713	0.997766	0.997607	0.997554	0.997554	0.997713	0.997766	0.997766	0.997394	0.997394	0.997607	0.997607	0.997766	0.997713	0.997607	0.997607	0.997713	0.997713	0.997394	0.997501	0.997607	0.997341	0.997288	0.997447	0.997181	0.99766	0.997288	0.997288	0.9975	0.997447	0.997341	0.997341	0.997341	0.997128	0.996916	0.997075	0.997075	0.996969	0.996756	1
KX022605.1_USA	0.995745	0.995905	0.99617	0.996171	0.996117	0.996171	0.996118	0.995958	0.995958	0.996011	0.996064	0.996171	0.995799	0.995799	0.996064	0.995904	0.996064	0.996011	0.995905	0.995904	0.996224	0.996277	0.995905	0.996118	0.995799	0.995639	0.995586	0.995745	0.995586	0.995958	0.995692	0.995692	0.995799	0.995745	0.995639	0.995586	0.995586	0.995852	0.995533	0.995586	0.995692	0.995692	0.995692	0.99532	0.99532
KX118627.1_Laos	0.995426	0.995266	0.995159	0.99516	0.99516	0.995213	0.99516	0.995319	0.995106	0.99516	0.995213	0.995213	0.995266	0.995266	0.99516	0.99484	0.995	0.994947	0.995266	0.995266	0.99516	0.995266	0.995	0.994947	0.995053	0.996277	0.996224	0.996383	0.994947	0.995	0.994841	0.994841	0.994947	0.994894	0.994788	0.994734	0.994734	0.994894	0.994362	0.994521	0.994202	0.994415	0.994574	0.993936	0.993936	0.992447
KX361343.1_Thailand	0.994469	0.994575	0.994681	0.994682	0.994735	0.994735	0.994469	0.994629	0.994522	0.994682	0.994735	0.994735	0.994576	0.994576	0.994682	0.994468	0.994629	0.994576	0.994682	0.994681	0.994682	0.994842	0.994522	0.994469	0.994363	0.994842	0.994788	0.994948	0.994363	0.995054	0.994363	0.994363	0.994469	0.994416	0.99431	0.994257	0.994257	0.99431	0.993884	0.99415	0.993831	0.994044	0.993937	0.993352	0.993352	0.991969	0.991543
KX361344.1_Thailand	0.994257	0.994363	0.994575	0.994575	0.994575	0.994629	0.994363	0.994416	0.994416	0.994576	0.994629	0.994629	0.994257	0.994257	0.994576	0.994362	0.994522	0.994469	0.994469	0.994469	0.994469	0.994576	0.994363	0.994257	0.994257	0.994097	0.994044	0.994203	0.994044	0.994522	0.99415	0.99415	0.994363	0.99431	0.994203	0.99415	0.99415	0.993991	0.993672	0.993831	0.993672	0.993725	0.993618	0.993565	0.993565	0.992023	0.990692	0.990321
KX361345.1_Thailand	0.992873	0.993033	0.993192	0.993192	0.993139	0.993193	0.993033	0.99298	0.993086	0.993139	0.993193	0.993193	0.99282	0.99282	0.993193	0.992926	0.993086	0.993033	0.993086	0.993085	0.993033	0.993139	0.992927	0.99282	0.99282	0.992661	0.992608	0.992767	0.992608	0.993086	0.992714	0.992714	0.992927	0.992873	0.992767	0.992714	0.992714	0.992554	0.992235	0.992395	0.992235	0.992288	0.992235	0.992129	0.992129	0.990587	0.989362	0.988991	0.996649
KX834351.1_Vietnam	0.99197	0.992182	0.992288	0.992288	0.992288	0.992342	0.992183	0.992129	0.992235	0.992289	0.992342	0.992342	0.99197	0.99197	0.992289	0.992075	0.992236	0.992183	0.992183	0.992182	0.992183	0.992289	0.992076	0.99197	0.992076	0.99181	0.991757	0.991916	0.991757	0.992235	0.991863	0.991863	0.992129	0.992076	0.99197	0.991917	0.991917	0.991704	0.991385	0.991544	0.991385	0.991544	0.991331	0.991278	0.991278	0.989948	0.988458	0.988141	0.995905
KX834352.1_Vietnam	0.991172	0.991384	0.991597	0.991597	0.991491	0.991544	0.991385	0.991332	0.991438	0.991491	0.991544	0.991544	0.991278	0.991278	0.991491	0.991277	0.991438	0.991385	0.991385	0.991384	0.991385	0.991491	0.991278	0.991172	0.991172	0.991119	0.991066	0.991225	0.991066	0.991438	0.991172	0.991172	0.991331	0.991278	0.991172	0.991119	0.991119	0.990906	0.990587	0.990746	0.990587	0.99064	0.990533	0.990428	0.990428	0.989151	0.987767	0.987556	0.994363
KY065120.1_China	0.991598	0.99181	0.991916	0.991916	0.991916	0.99197	0.99181	0.991757	0.991863	0.991917	0.99197	0.991969	0.991704	0.991704	0.991917	0.991703	0.991863	0.99181	0.99181	0.991809	0.99181	0.991917	0.991704	0.991598	0.991598	0.991544	0.991491	0.99165	0.991491	0.991863	0.991598	0.991598	0.991757	0.991704	0.991598	0.991544	0.991544	0.991332	0.991013	0.991172	0.991013	0.991066	0.990959	0.990853	0.990853	0.989576	0.988086	0.987981	0.994682
KY293677.1_China	0.991863	0.992129	0.992181	0.992182	0.992128	0.992182	0.992023	0.991969	0.992075	0.992129	0.992182	0.992182	0.99181	0.99181	0.992182	0.991915	0.992076	0.992023	0.992129	0.992128	0.992023	0.992129	0.991916	0.99181	0.99181	0.99165	0.991597	0.991757	0.991703	0.992076	0.991703	0.991703	0.991916	0.991863	0.991757	0.991703	0.991703	0.991544	0.991225	0.991384	0.991225	0.991278	0.991224	0.991118	0.991118	0.989576	0.988245	0.987768	0.99532
KY293678.1_China	0.990055	0.990268	0.990373	0.990374	0.990374	0.990428	0.990268	0.990215	0.990321	0.990374	0.990428	0.990427	0.990055	0.990055	0.990481	0.990266	0.990428	0.990374	0.990374	0.990373	0.990268	0.990374	0.990162	0.990055	0.990055	0.989896	0.989843	0.990002	0.989949	0.990321	0.989949	0.989949	0.990214	0.990162	0.990055	0.990002	0.990002	0.989789	0.989683	0.989736	0.989683	0.989524	0.989417	0.989364	0.989364	0.987927	0.986596	0.986067	0.993672
KY354363.1_South Korea	0.99048	0.990746	0.990798	0.990799	0.990746	0.990799	0.990587	0.990533	0.990639	0.990746	0.990799	0.990852	0.990374	0.990374	0.990799	0.990479	0.99064	0.990587	0.990693	0.990692	0.990587	0.990693	0.990533	0.990374	0.990374	0.990214	0.990161	0.990373	0.990161	0.990799	0.990374	0.990374	0.990533	0.990427	0.990321	0.990268	0.990268	0.990108	0.989789	0.990001	0.989789	0.989842	0.989948	0.989789	0.989789	0.988299	0.986862	0.986757	0.994629
KY354364.1_South Korea	0.990959	0.991225	0.991278	0.991278	0.991225	0.991278	0.991066	0.991013	0.991118	0.991225	0.991278	0.991331	0.990853	0.990853	0.991278	0.990958	0.991119	0.991066	0.991066	0.991065	0.991066	0.991172	0.991013	0.990853	0.990853	0.990693	0.99064	0.990853	0.99064	0.991278	0.990853	0.990853	0.991012	0.990906	0.9908	0.990747	0.990747	0.990587	0.990374	0.99048	0.990268	0.990321	0.99048	0.990162	0.990162	0.988778	0.987235	0.98713	0.994895
KY363867.1_China	0.990002	0.990055	0.99032	0.99032	0.990267	0.990321	0.990055	0.990108	0.990107	0.990268	0.990321	0.990321	0.990055	0.990055	0.990321	0.990053	0.990214	0.990161	0.990161	0.99016	0.990268	0.990268	0.990055	0.990055	0.990055	0.989789	0.989736	0.989895	0.989736	0.990321	0.990055	0.990055	0.990108	0.990055	0.989948	0.989895	0.989895	0.989682	0.989363	0.989629	0.98947	0.989417	0.989363	0.989257	0.989257	0.987927	0.986277	0.986119	0.994735
KY363868.1_China	0.987817	0.987976	0.988135	0.988135	0.988029	0.988083	0.987923	0.98787	0.987976	0.988029	0.988083	0.988135	0.987817	0.987817	0.988136	0.987921	0.987976	0.987923	0.988029	0.988028	0.987923	0.988136	0.987817	0.98771	0.98771	0.987657	0.987604	0.987816	0.98771	0.988029	0.987817	0.987817	0.987922	0.987817	0.98771	0.987657	0.987657	0.987551	0.987231	0.987337	0.987125	0.987178	0.987337	0.986965	0.986965	0.985901	0.984196	0.984412	0.991115
KY364365.1_South Korea	0.988566	0.988725	0.988884	0.988885	0.988778	0.988832	0.988673	0.988619	0.988725	0.988779	0.988832	0.988885	0.988566	0.988566	0.989098	0.988777	0.988832	0.988779	0.988779	0.988778	0.988673	0.988885	0.988566	0.98846	0.98846	0.988407	0.988354	0.988566	0.988566	0.988778	0.988566	0.988566	0.988672	0.988566	0.98846	0.988407	0.988407	0.9883	0.987981	0.988087	0.987875	0.987928	0.988034	0.987715	0.987715	0.986545	0.984948	0.985056	0.991544
KY513724.1_China	0.988513	0.988672	0.988831	0.988832	0.988725	0.988779	0.988619	0.988566	0.988672	0.988726	0.988779	0.988832	0.988513	0.988513	0.989045	0.988724	0.988779	0.988726	0.988726	0.988725	0.988619	0.988832	0.988513	0.988407	0.988407	0.988354	0.9883	0.988512	0.988513	0.988725	0.988513	0.988513	0.988619	0.988513	0.988407	0.988354	0.988354	0.988247	0.987928	0.988034	0.987822	0.987875	0.987981	0.987662	0.987662	0.986492	0.984894	0.985003	0.991491
KY513725.1_China	0.991172	0.991278	0.99149	0.991491	0.991491	0.991544	0.991278	0.991332	0.991331	0.991491	0.991544	0.991544	0.991172	0.991172	0.991598	0.991277	0.991438	0.991385	0.991385	0.991384	0.991438	0.991491	0.991278	0.991278	0.991172	0.991013	0.990959	0.991118	0.990959	0.991438	0.991066	0.991066	0.991384	0.991332	0.991225	0.991172	0.991172	0.990906	0.990693	0.990746	0.99064	0.990747	0.990533	0.990428	0.990428	0.989204	0.98782	0.987449	0.993618
KY926512.1_South Korea	0.991172	0.991278	0.99149	0.991491	0.991491	0.991544	0.991278	0.991332	0.991331	0.991491	0.991544	0.991544	0.991172	0.991172	0.991598	0.991277	0.991438	0.991385	0.991385	0.991384	0.991438	0.991491	0.991278	0.991278	0.991172	0.991013	0.990959	0.991118	0.990959	0.991438	0.991066	0.991066	0.991384	0.991332	0.991225	0.991172	0.991172	0.990906	0.990693	0.990746	0.99064	0.990747	0.990533	0.990428	0.990428	0.989204	0.98782	0.987449	0.993618
LC260038.1_Japan	0.991385	0.991491	0.991703	0.991703	0.991703	0.991757	0.991491	0.991544	0.991544	0.991704	0.991757	0.991757	0.991385	0.991385	0.99181	0.99149	0.991651	0.991598	0.991598	0.991597	0.991651	0.991704	0.991491	0.991491	0.991385	0.991225	0.991172	0.991331	0.991172	0.99165	0.991278	0.991278	0.991491	0.991438	0.991332	0.991278	0.991278	0.991119	0.990906	0.990959	0.990853	0.990959	0.990746	0.99064	0.99064	0.989417	0.988033	0.987662	0.993831
LC260039.1_Japan	0.991225	0.991331	0.991543	0.991544	0.991544	0.991598	0.991332	0.991385	0.991384	0.991544	0.991598	0.991597	0.991225	0.991225	0.991651	0.99133	0.991491	0.991438	0.991438	0.991437	0.991491	0.991544	0.991332	0.991332	0.991225	0.991066	0.991013	0.991172	0.991013	0.991491	0.991119	0.991119	0.991331	0.991278	0.991172	0.991119	0.991119	0.990959	0.990747	0.990799	0.990693	0.9908	0.990587	0.990481	0.990481	0.989257	0.987873	0.987503	0.993672
LC260040.1_Japan	0.990106	0.990212	0.990424	0.990425	0.990425	0.990478	0.990212	0.990265	0.990265	0.990425	0.990478	0.990478	0.990106	0.990106	0.990531	0.990211	0.990372	0.990319	0.990319	0.990318	0.990372	0.990425	0.990212	0.990212	0.990106	0.989999	0.989946	0.990105	0.989893	0.990371	0.989999	0.989999	0.990318	0.990265	0.990159	0.990106	0.990106	0.989946	0.989627	0.98968	0.989574	0.98968	0.989467	0.989361	0.989361	0.988137	0.986912	0.986435	0.992446
LC260041.1_Japan	0.989683	0.989682	0.989895	0.989895	0.990055	0.990108	0.989683	0.989736	0.989736	0.989949	0.990002	0.990002	0.989577	0.989577	0.989896	0.989681	0.989843	0.989789	0.989789	0.989788	0.989789	0.989896	0.98963	0.989577	0.989683	0.989417	0.989364	0.989523	0.98947	0.989842	0.98947	0.98947	0.989789	0.989736	0.98963	0.989577	0.989577	0.989311	0.989098	0.989151	0.988992	0.989151	0.988938	0.988779	0.988779	0.987662	0.985905	0.98596	0.993299
LC260042.1_Japan	0.989204	0.989204	0.989416	0.989417	0.989576	0.98963	0.989204	0.989258	0.989257	0.98947	0.989524	0.989523	0.989098	0.989098	0.989417	0.989203	0.989364	0.989311	0.989311	0.98931	0.989311	0.989417	0.989151	0.989098	0.989204	0.988939	0.988885	0.989044	0.988992	0.989363	0.989045	0.989045	0.98931	0.989258	0.989151	0.989098	0.989098	0.988832	0.988619	0.988672	0.988513	0.988673	0.988459	0.9883	0.9883	0.987183	0.985426	0.985482	0.992821
LC260043.1_Japan	0.990108	0.990107	0.99032	0.99032	0.99048	0.990533	0.990108	0.990161	0.990161	0.990374	0.990427	0.990427	0.990002	0.990002	0.990321	0.990106	0.990268	0.990214	0.990214	0.990213	0.990214	0.990321	0.990055	0.990002	0.990108	0.989842	0.989789	0.989948	0.989789	0.990267	0.989895	0.989895	0.990214	0.990161	0.990055	0.990002	0.990002	0.989736	0.989523	0.989576	0.989417	0.989576	0.989363	0.989204	0.989204	0.98798	0.98633	0.986385	0.993724
LC260044.1_Japan	0.990108	0.990108	0.99032	0.990321	0.99048	0.990534	0.990108	0.990162	0.990161	0.990374	0.990428	0.990427	0.990002	0.990002	0.990321	0.990107	0.990268	0.990215	0.990215	0.990214	0.990215	0.990321	0.990055	0.990002	0.990108	0.989843	0.989789	0.989948	0.989789	0.990268	0.989896	0.989896	0.990214	0.990162	0.990055	0.990002	0.990002	0.989736	0.989524	0.989576	0.989417	0.989577	0.989363	0.989204	0.989204	0.987981	0.986331	0.986386	0.993725
LC260045.1_Japan	0.989896	0.989895	0.990107	0.990108	0.990268	0.990321	0.989896	0.989949	0.989948	0.990162	0.990215	0.990214	0.989789	0.989789	0.990108	0.989894	0.990055	0.990002	0.990002	0.990001	0.990002	0.990108	0.989843	0.989789	0.989896	0.98963	0.989577	0.989736	0.989577	0.990055	0.989683	0.989683	0.990002	0.989949	0.989843	0.989789	0.989789	0.989524	0.989311	0.989363	0.989204	0.989364	0.989151	0.988992	0.988992	0.987874	0.986118	0.986173	0.993512
MF041982.1_China	0.989896	0.989895	0.990107	0.990108	0.990268	0.990321	0.989896	0.989949	0.989948	0.990162	0.990215	0.990214	0.989789	0.989789	0.990108	0.989894	0.990055	0.990002	0.990002	0.990001	0.990002	0.990108	0.989843	0.989789	0.989896	0.98963	0.989577	0.989736	0.989577	0.990055	0.989683	0.989683	0.990002	0.989949	0.989843	0.989789	0.989789	0.989524	0.989311	0.989363	0.989204	0.989364	0.989151	0.988992	0.988992	0.987874	0.986118	0.986173	0.993512
MF095123.1_China	0.989949	0.989948	0.990161	0.990161	0.990321	0.990374	0.989949	0.990002	0.990002	0.990215	0.990268	0.990268	0.989843	0.989843	0.990162	0.989947	0.990108	0.990055	0.990055	0.990054	0.990055	0.990162	0.989896	0.989843	0.989949	0.989683	0.98963	0.989789	0.98963	0.990108	0.989736	0.989736	0.990055	0.990002	0.989896	0.989843	0.989843	0.989577	0.989364	0.989417	0.989258	0.989417	0.989204	0.989045	0.989045	0.987927	0.986171	0.986333	0.993565
MF280390.1_China	0.989949	0.989948	0.990161	0.990161	0.990321	0.990374	0.989949	0.990002	0.990002	0.990215	0.990268	0.990268	0.989843	0.989843	0.990162	0.989947	0.990108	0.990055	0.990055	0.990054	0.990055	0.990162	0.989896	0.989843	0.989949	0.989683	0.98963	0.989789	0.98963	0.990108	0.989736	0.989736	0.990055	0.990002	0.989896	0.989843	0.989843	0.989577	0.989364	0.989417	0.989258	0.989417	0.989204	0.989045	0.989045	0.987927	0.986171	0.986333	0.993565
MF431742.1_China	0.989523	0.98947	0.989735	0.989735	0.989842	0.989895	0.98947	0.989523	0.989522	0.989736	0.989789	0.989789	0.989363	0.989363	0.989736	0.989468	0.989629	0.989576	0.989576	0.989575	0.989576	0.989682	0.989417	0.989363	0.98947	0.989204	0.989151	0.98931	0.989151	0.989629	0.989257	0.989257	0.989576	0.989523	0.989417	0.989363	0.989363	0.989097	0.988885	0.988938	0.988778	0.988938	0.988778	0.988566	0.988566	0.987449	0.985691	0.985747	0.99298
MF431743.1_China	0.991066	0.991278	0.991384	0.991384	0.991491	0.991544	0.991278	0.991225	0.991331	0.991385	0.991438	0.991438	0.991066	0.991066	0.991385	0.991171	0.991332	0.991278	0.991278	0.991278	0.991278	0.991385	0.991172	0.991172	0.991278	0.990906	0.990853	0.991012	0.990853	0.991331	0.990959	0.990959	0.991172	0.991119	0.991013	0.990959	0.990959	0.990906	0.990587	0.99064	0.990481	0.990534	0.990533	0.990374	0.990374	0.989363	0.987501	0.987556	0.993618
MF642322.1_China	0.993087	0.993193	0.993405	0.993405	0.993405	0.993459	0.993193	0.993246	0.993246	0.993459	0.993512	0.993458	0.993087	0.993087	0.993406	0.993298	0.993352	0.993299	0.993299	0.993299	0.993299	0.993512	0.993193	0.99314	0.993193	0.992927	0.992874	0.993033	0.992874	0.993458	0.993087	0.993087	0.993193	0.99314	0.993033	0.99298	0.99298	0.992821	0.992502	0.992661	0.992555	0.992661	0.992448	0.992395	0.992395	0.990906	0.989681	0.989311	0.991704
MF642323.1_China	0.993085	0.993191	0.993404	0.993404	0.993404	0.993457	0.993191	0.993245	0.993244	0.993457	0.993511	0.993457	0.993085	0.993085	0.993404	0.993297	0.993351	0.993298	0.993298	0.993297	0.993298	0.993511	0.993191	0.993138	0.993191	0.992926	0.992872	0.993032	0.992872	0.993457	0.993085	0.993085	0.993191	0.993138	0.993032	0.992979	0.992979	0.992819	0.9925	0.992659	0.992553	0.99266	0.992446	0.992394	0.992394	0.990904	0.989679	0.989309	0.991702
MF642324.1_China	0.99298	0.993086	0.993299	0.993299	0.993299	0.993352	0.993087	0.99314	0.993139	0.993352	0.993406	0.993352	0.99298	0.99298	0.993299	0.993192	0.993246	0.993193	0.993193	0.993192	0.993193	0.993406	0.993087	0.993033	0.993087	0.992821	0.992767	0.992927	0.992767	0.993352	0.99298	0.99298	0.993086	0.993033	0.992927	0.992874	0.992874	0.992714	0.992395	0.992554	0.992448	0.992555	0.992342	0.992289	0.992289	0.990799	0.989575	0.989204	0.991598
MF642325.1_China	0.99064	0.990746	0.990958	0.990959	0.990959	0.991013	0.990853	0.990906	0.990799	0.990959	0.991013	0.991012	0.99064	0.99064	0.990959	0.990745	0.990906	0.990853	0.990853	0.990852	0.990959	0.991066	0.990747	0.99064	0.99064	0.990481	0.990428	0.990587	0.990428	0.991012	0.990534	0.990534	0.990746	0.990693	0.990587	0.990534	0.990534	0.990374	0.990055	0.990214	0.990002	0.990108	0.990108	0.990108	0.990108	0.988725	0.987182	0.986705	0.993512
MF948005.1_China	0.986758	0.986864	0.987076	0.987077	0.987077	0.98713	0.986971	0.987024	0.986917	0.987077	0.98713	0.98713	0.986758	0.986758	0.987077	0.986862	0.987024	0.986971	0.986971	0.986969	0.987077	0.987184	0.986864	0.986758	0.986758	0.986599	0.986545	0.986704	0.986545	0.98713	0.986652	0.986652	0.986864	0.986811	0.986705	0.986652	0.986652	0.986492	0.986173	0.986332	0.98612	0.986226	0.986226	0.986226	0.986226	0.98479	0.983299	0.982823	0.98963
MG242062.1_China	0.986226	0.986332	0.986544	0.986545	0.986545	0.986599	0.986439	0.986492	0.986385	0.986545	0.986599	0.986598	0.986226	0.986226	0.986545	0.986331	0.986492	0.986439	0.986439	0.986438	0.986599	0.986652	0.986333	0.98628	0.986226	0.986067	0.986014	0.986172	0.986014	0.986598	0.98612	0.98612	0.986332	0.98628	0.986173	0.98612	0.98612	0.98596	0.985695	0.985853	0.985641	0.985748	0.985694	0.985748	0.985748	0.984311	0.982767	0.982185	0.988885
MG832584.1_China	0.985216	0.985321	0.985533	0.985534	0.985534	0.985588	0.985429	0.985482	0.985375	0.985535	0.985588	0.985587	0.985216	0.985216	0.985535	0.98532	0.985482	0.985429	0.985429	0.985427	0.985535	0.985748	0.985429	0.985216	0.985216	0.985056	0.985003	0.985162	0.985003	0.985587	0.98511	0.98511	0.985321	0.985269	0.985163	0.98511	0.98511	0.98495	0.984631	0.98479	0.984578	0.984684	0.984683	0.984684	0.984684	0.983247	0.981863	0.981281	0.988088
MG837130.1_South Korea	0.985269	0.985375	0.985587	0.985587	0.985587	0.985641	0.985482	0.985535	0.985428	0.985588	0.985641	0.985641	0.985269	0.985269	0.985588	0.985373	0.985535	0.985482	0.985482	0.98548	0.985588	0.985695	0.985375	0.985269	0.985269	0.98511	0.985056	0.985215	0.985056	0.985641	0.985163	0.985163	0.985375	0.985322	0.985216	0.985163	0.985163	0.985003	0.984684	0.984843	0.984631	0.984737	0.984736	0.984737	0.984737	0.983301	0.981809	0.981334	0.987981
MG837131.1_South Korea	0.989625	0.989731	0.989943	0.989944	0.989944	0.989997	0.989731	0.989785	0.989784	0.989944	0.989997	0.989997	0.989625	0.989625	0.989944	0.98973	0.989891	0.989838	0.989838	0.989837	0.989838	0.989944	0.989731	0.989625	0.989731	0.989465	0.989412	0.989571	0.989412	0.98989	0.989518	0.989518	0.989784	0.989731	0.989625	0.989572	0.989572	0.989465	0.989146	0.989199	0.98904	0.989093	0.988986	0.988933	0.988933	0.987868	0.986111	0.98622	0.992924
MH025762.1_China	0.989896	0.990108	0.99032	0.990321	0.990321	0.990374	0.990321	0.990055	0.990268	0.990215	0.990268	0.990268	0.989896	0.989896	0.990215	0.990001	0.990162	0.990108	0.990108	0.990107	0.990108	0.990215	0.990002	0.989896	0.989896	0.989736	0.989683	0.989842	0.989683	0.990161	0.989789	0.989789	0.990002	0.989949	0.989843	0.989789	0.989789	0.98963	0.989311	0.98947	0.989311	0.989364	0.989363	0.989311	0.989311	0.987874	0.986437	0.986067	0.992023
MH025763.1_China	0.991651	0.99181	0.99165	0.99165	0.991544	0.991598	0.991651	0.991704	0.991597	0.991544	0.991598	0.991757	0.991651	0.991651	0.991863	0.991543	0.991704	0.991651	0.991438	0.991437	0.991651	0.991863	0.991651	0.991438	0.991332	0.991385	0.991332	0.991544	0.991438	0.991544	0.991438	0.991438	0.991384	0.991278	0.991172	0.991119	0.991119	0.991278	0.990853	0.991065	0.990747	0.991013	0.992395	0.990268	0.990268	0.98931	0.988245	0.987503	0.990906
MH025764.1_China	0.989248	0.989302	0.989567	0.989567	0.989514	0.989568	0.989302	0.989461	0.989354	0.989515	0.989568	0.989568	0.989195	0.989195	0.989568	0.9893	0.989461	0.989408	0.989408	0.989407	0.989408	0.989621	0.989302	0.989195	0.989195	0.989036	0.988982	0.989142	0.989089	0.989461	0.989089	0.989089	0.989355	0.989302	0.989195	0.989142	0.989142	0.989036	0.98861	0.988769	0.988557	0.988769	0.988609	0.98845	0.98845	0.987332	0.985627	0.985682	0.992069
MH118331.1_Vietnam	0.98936	0.989413	0.989678	0.989679	0.989625	0.989679	0.98952	0.989466	0.989466	0.989626	0.989679	0.989679	0.989307	0.989307	0.989679	0.989412	0.989573	0.98952	0.98952	0.989518	0.989626	0.989732	0.989413	0.989307	0.989413	0.989254	0.9892	0.98936	0.9892	0.989573	0.9892	0.9892	0.989466	0.989413	0.989307	0.989254	0.989254	0.989147	0.988722	0.988988	0.988668	0.988775	0.988827	0.988668	0.988668	0.987498	0.985793	0.985476	0.992392
MH118332.1_Vietnam	0.988296	0.988349	0.988614	0.988615	0.988561	0.988615	0.988349	0.988402	0.988402	0.988615	0.988615	0.988615	0.988243	0.988243	0.988615	0.988347	0.988509	0.988456	0.988456	0.988454	0.988562	0.988668	0.988349	0.988243	0.988349	0.98819	0.988136	0.988296	0.988136	0.988509	0.988136	0.988136	0.988402	0.988349	0.988243	0.98819	0.98819	0.988083	0.987658	0.987924	0.987604	0.987711	0.987763	0.987498	0.987498	0.986434	0.984729	0.984625	0.992073
MK005882.1_China	0.988243	0.988296	0.988561	0.988561	0.988508	0.988562	0.988296	0.988349	0.988349	0.988509	0.988562	0.988562	0.98819	0.98819	0.988562	0.988294	0.988456	0.988402	0.988402	0.988401	0.988509	0.988615	0.988296	0.98819	0.988296	0.988136	0.988083	0.988243	0.988083	0.988456	0.988083	0.988083	0.988349	0.988296	0.98819	0.988136	0.988136	0.98803	0.987604	0.98787	0.987551	0.987658	0.98771	0.987445	0.987445	0.986381	0.984676	0.984572	0.99202
MK211169.1_China	0.987019	0.987072	0.987337	0.987338	0.987285	0.987338	0.987072	0.987126	0.987125	0.987338	0.987338	0.987338	0.986966	0.986966	0.987338	0.98707	0.987232	0.987179	0.987179	0.987177	0.987285	0.987392	0.987072	0.986966	0.987072	0.986913	0.98686	0.987019	0.98686	0.987232	0.98686	0.98686	0.987126	0.987072	0.986966	0.986913	0.986913	0.986806	0.986381	0.986647	0.986328	0.986434	0.986593	0.986221	0.986221	0.985157	0.983452	0.983561	0.99069
MK330604.1_China	0.987604	0.987658	0.987922	0.987923	0.98787	0.987924	0.987658	0.987711	0.98771	0.987977	0.98803	0.987924	0.987551	0.987551	0.98803	0.987762	0.987924	0.98787	0.98787	0.987869	0.98787	0.987977	0.987658	0.987764	0.987658	0.987498	0.987445	0.987604	0.987551	0.987817	0.987445	0.987445	0.987711	0.987658	0.987551	0.987498	0.987498	0.987392	0.987072	0.987338	0.987019	0.987126	0.987072	0.986806	0.986806	0.985796	0.984037	0.983934	0.991382
MK330605.1_China	0.986435	0.98654	0.986699	0.9867	0.9867	0.986754	0.986541	0.986701	0.98654	0.986701	0.986754	0.986753	0.986435	0.986435	0.986701	0.986486	0.986648	0.986594	0.986648	0.986646	0.986594	0.98686	0.986541	0.986382	0.986541	0.986275	0.986222	0.986381	0.986435	0.986753	0.986275	0.986275	0.98654	0.986488	0.986382	0.986328	0.986328	0.986382	0.985903	0.985955	0.985796	0.98585	0.985742	0.98569	0.98569	0.984944	0.982921	0.983083	0.98952
MK355396.1_China	0.986487	0.98654	0.986752	0.986753	0.986699	0.986753	0.98654	0.9867	0.98654	0.9867	0.986753	0.986753	0.986434	0.986434	0.986753	0.986485	0.986647	0.986594	0.986647	0.986645	0.986594	0.98686	0.98654	0.986381	0.98654	0.986274	0.986221	0.986381	0.986434	0.986753	0.986274	0.986274	0.98654	0.986487	0.986381	0.986328	0.986328	0.986381	0.985902	0.985955	0.985796	0.985849	0.985795	0.985689	0.985689	0.984944	0.98292	0.983082	0.98952
MK359104.1_China	0.986647	0.98686	0.986965	0.986965	0.986912	0.986966	0.986806	0.98686	0.986859	0.986913	0.986966	0.986966	0.986594	0.986594	0.986966	0.986911	0.986966	0.986913	0.986806	0.986805	0.986806	0.987019	0.9867	0.986594	0.9867	0.986434	0.986381	0.98654	0.986594	0.98686	0.986487	0.986487	0.986753	0.9867	0.986594	0.98654	0.98654	0.98654	0.986115	0.986168	0.986008	0.986062	0.986114	0.985902	0.985902	0.985051	0.983133	0.983614	0.989573
MK572803.1_China	0.987658	0.987764	0.987976	0.987977	0.987977	0.988031	0.987765	0.987924	0.987817	0.987977	0.988031	0.98803	0.987658	0.987658	0.987977	0.987763	0.987924	0.987871	0.987871	0.98787	0.987871	0.988084	0.987765	0.987658	0.987765	0.987499	0.987445	0.987604	0.987658	0.987924	0.987552	0.987552	0.987817	0.987765	0.987658	0.987605	0.987605	0.987605	0.987073	0.987232	0.987073	0.987126	0.987019	0.986967	0.986967	0.986115	0.984358	0.984147	0.990159
MK625638.1_China	0.986967	0.987179	0.987285	0.987285	0.987285	0.987339	0.987179	0.987233	0.987338	0.987286	0.987339	0.987338	0.986967	0.986967	0.987286	0.987071	0.987233	0.987179	0.987179	0.987178	0.987286	0.987392	0.987073	0.986967	0.987073	0.986914	0.98686	0.987019	0.986967	0.987232	0.986967	0.986967	0.987126	0.987073	0.986967	0.986914	0.986914	0.986914	0.986382	0.98654	0.986488	0.986435	0.986328	0.986488	0.986488	0.985423	0.983666	0.983775	0.989201
MK625639.1_China	0.986806	0.986966	0.987284	0.987231	0.987072	0.987126	0.986966	0.987019	0.987019	0.987072	0.987126	0.987126	0.986753	0.986753	0.987126	0.986858	0.987019	0.986966	0.986966	0.986965	0.987072	0.987179	0.98686	0.98686	0.986966	0.986806	0.986753	0.986913	0.986753	0.987019	0.986753	0.986753	0.986913	0.98686	0.986753	0.9867	0.9867	0.986806	0.986274	0.986434	0.986274	0.986328	0.986167	0.986274	0.986274	0.985317	0.983665	0.983242	0.988988
MK625640.1_China	0.987332	0.987598	0.98765	0.987651	0.987598	0.987652	0.987492	0.987545	0.987545	0.987598	0.987652	0.987652	0.987279	0.987279	0.987652	0.987384	0.987545	0.987492	0.987492	0.987491	0.987492	0.987705	0.987386	0.987279	0.987386	0.987226	0.987173	0.987332	0.987173	0.987652	0.987173	0.987173	0.987439	0.987386	0.987279	0.987226	0.987226	0.987119	0.986694	0.986853	0.986694	0.986747	0.986693	0.986694	0.986694	0.985789	0.983923	0.983979	0.990366
MK625641.1_China	0.983508	0.983561	0.983772	0.983773	0.98372	0.983774	0.983561	0.983721	0.98356	0.983721	0.983774	0.983774	0.983455	0.983455	0.983774	0.983505	0.983668	0.983614	0.983668	0.983666	0.983614	0.98388	0.983561	0.983402	0.983561	0.983295	0.983242	0.983402	0.983455	0.983774	0.983348	0.983348	0.983561	0.983508	0.983402	0.983348	0.983348	0.983402	0.982923	0.982976	0.982816	0.98287	0.983082	0.98271	0.98271	0.981859	0.980206	0.980103	0.986274
MK993519.1_China	0.983508	0.983561	0.983772	0.983773	0.98372	0.983774	0.983561	0.983721	0.98356	0.983721	0.983774	0.983774	0.983455	0.983455	0.983774	0.983505	0.983668	0.983614	0.983668	0.983666	0.983614	0.98388	0.983561	0.983402	0.983561	0.983295	0.983242	0.983402	0.983455	0.983774	0.983348	0.983348	0.983561	0.983508	0.983402	0.983348	0.983348	0.983402	0.982923	0.982976	0.982816	0.98287	0.983082	0.98271	0.98271	0.981859	0.980206	0.980103	0.986274
MN025260.1_China	0.986807	0.987019	0.987125	0.987126	0.987126	0.987179	0.987126	0.986967	0.987072	0.987126	0.987179	0.987179	0.986807	0.986807	0.987126	0.986965	0.987073	0.98702	0.98702	0.987019	0.987126	0.987233	0.986914	0.986914	0.986807	0.986648	0.986594	0.986753	0.986701	0.987072	0.986701	0.986701	0.986966	0.986914	0.986807	0.986754	0.986754	0.986648	0.986328	0.986487	0.986435	0.986594	0.986168	0.986328	0.986328	0.985104	0.9834	0.983083	0.990797
MN173779.1_China	0.983171	0.983383	0.983595	0.983596	0.983703	0.983757	0.98349	0.983437	0.983649	0.98349	0.983544	0.983543	0.983171	0.983171	0.98349	0.983275	0.983437	0.983384	0.983384	0.983382	0.983384	0.983597	0.983277	0.983171	0.983224	0.983011	0.982958	0.983117	0.983064	0.983436	0.983064	0.983064	0.98333	0.983277	0.983171	0.983118	0.983118	0.983064	0.982745	0.982797	0.982585	0.982638	0.982531	0.982479	0.982479	0.981839	0.979759	0.979869	0.986207
MN173780.1_China	0.983288	0.983394	0.983606	0.983607	0.983607	0.983661	0.983395	0.983554	0.983447	0.983607	0.983661	0.98366	0.983395	0.983395	0.983607	0.983392	0.983554	0.983501	0.983607	0.983606	0.983501	0.983714	0.983395	0.983288	0.983395	0.983235	0.983182	0.98334	0.983395	0.983766	0.983182	0.983182	0.983394	0.983341	0.983235	0.983182	0.983182	0.983448	0.982703	0.982861	0.982703	0.982756	0.982648	0.982649	0.982649	0.981478	0.979985	0.980095	0.986748
MN173781.1_China	0.983395	0.9835	0.983712	0.983713	0.983713	0.983767	0.983501	0.983661	0.983553	0.983714	0.983767	0.983766	0.983501	0.983501	0.983714	0.983498	0.983661	0.983607	0.983714	0.983712	0.983607	0.98382	0.983501	0.983395	0.983607	0.983341	0.983288	0.983447	0.983501	0.983873	0.983288	0.983288	0.9835	0.983448	0.983341	0.983288	0.983288	0.983554	0.982809	0.982968	0.982809	0.982862	0.982755	0.982756	0.982756	0.981584	0.980092	0.980201	0.986907
MN173782.1_China	0.982916	0.983021	0.983233	0.983234	0.983234	0.983288	0.983022	0.983182	0.983074	0.983235	0.983288	0.983287	0.983022	0.983022	0.983235	0.983019	0.983182	0.983128	0.983235	0.983233	0.983128	0.983341	0.983022	0.982916	0.983128	0.982862	0.982809	0.982968	0.983022	0.983394	0.982809	0.982809	0.983074	0.983022	0.982916	0.982862	0.982862	0.983075	0.98233	0.982489	0.98233	0.982383	0.982276	0.982277	0.982277	0.981105	0.979612	0.979722	0.986428
MN249445.1_China	0.984086	0.984192	0.984404	0.984405	0.984405	0.984459	0.984193	0.984353	0.984245	0.984406	0.984459	0.984458	0.984193	0.984193	0.984406	0.98419	0.984353	0.984299	0.984406	0.984404	0.984299	0.984512	0.984193	0.984086	0.984299	0.98414	0.984086	0.984245	0.984193	0.984565	0.98398	0.98398	0.984192	0.98414	0.984033	0.98398	0.98398	0.984246	0.983501	0.98366	0.983501	0.983554	0.983447	0.983501	0.983501	0.982169	0.980784	0.980893	0.987493
MN781985.1_China	0.982595	0.982701	0.983126	0.983127	0.98302	0.983074	0.982808	0.982861	0.98286	0.982915	0.982968	0.982967	0.982702	0.982702	0.982915	0.982699	0.982861	0.982808	0.982915	0.982913	0.982808	0.983021	0.982702	0.982595	0.982702	0.982542	0.982489	0.982648	0.982595	0.983073	0.982595	0.982595	0.982701	0.982648	0.982542	0.982489	0.982489	0.982648	0.98201	0.982169	0.98201	0.982063	0.981956	0.981957	0.981957	0.980997	0.979505	0.979508	0.985736
MT227371.1_Peru	0.975571	0.97557	0.975888	0.975889	0.975782	0.975837	0.975784	0.975624	0.975729	0.975677	0.97573	0.975729	0.975464	0.975464	0.975784	0.975567	0.975624	0.975571	0.975571	0.975568	0.975677	0.975784	0.975464	0.975358	0.975571	0.975411	0.975358	0.975516	0.975358	0.975836	0.975251	0.975251	0.975516	0.975464	0.975358	0.975305	0.975305	0.975305	0.974985	0.974931	0.974719	0.974826	0.974931	0.974826	0.974826	0.974026	0.972373	0.972377	0.977859
MT263013.1_China	0.975518	0.975516	0.975834	0.975836	0.975729	0.975784	0.97573	0.975571	0.975676	0.975624	0.975677	0.975676	0.975411	0.975411	0.97573	0.975514	0.975571	0.975518	0.975518	0.975515	0.975624	0.97573	0.975411	0.975305	0.975518	0.975358	0.975305	0.975463	0.975305	0.975782	0.975198	0.975198	0.975463	0.975411	0.975305	0.975251	0.975251	0.975251	0.974932	0.974878	0.974666	0.974772	0.974878	0.974772	0.974772	0.973973	0.97232	0.972324	0.977806
MT663769.1_China	0.975518	0.975516	0.975834	0.975836	0.975729	0.975784	0.97573	0.975571	0.975676	0.975624	0.975677	0.975676	0.975411	0.975411	0.97573	0.975514	0.975571	0.975518	0.975518	0.975515	0.975624	0.97573	0.975411	0.975305	0.975518	0.975358	0.975305	0.975463	0.975305	0.975782	0.975198	0.975198	0.975463	0.975411	0.975305	0.975251	0.975251	0.975251	0.974932	0.974878	0.974666	0.974772	0.974878	0.974772	0.974772	0.973973	0.97232	0.972324	0.977806
MW196362.1_USA	0.975305	0.975303	0.975621	0.975623	0.975516	0.975571	0.975518	0.975358	0.975463	0.975411	0.975464	0.975463	0.975198	0.975198	0.975518	0.975301	0.975358	0.975305	0.975305	0.975302	0.975411	0.975518	0.975198	0.975092	0.975305	0.975145	0.975092	0.97525	0.975092	0.97557	0.974985	0.974985	0.975303	0.975251	0.975145	0.975092	0.975092	0.975039	0.974719	0.974665	0.974453	0.97456	0.974665	0.97456	0.97456	0.97376	0.972107	0.972111	0.977593
MW685622.1_Haiti	0.975358	0.975357	0.975675	0.975676	0.97557	0.975624	0.975571	0.975411	0.975516	0.975464	0.975518	0.975516	0.975251	0.975251	0.975571	0.975354	0.975411	0.975358	0.975358	0.975355	0.975464	0.975571	0.975251	0.975145	0.975358	0.975198	0.975145	0.975303	0.975145	0.975623	0.975039	0.975039	0.975357	0.975305	0.975198	0.975145	0.975145	0.975092	0.974772	0.974718	0.974506	0.974613	0.974718	0.974613	0.974613	0.973813	0.97216	0.972165	0.977646
MW685623.1_Haiti	0.975464	0.975463	0.975781	0.975782	0.975676	0.97573	0.975677	0.975518	0.975623	0.975571	0.975624	0.975623	0.975358	0.975358	0.975677	0.97546	0.975518	0.975464	0.975464	0.975462	0.975571	0.975677	0.975358	0.975251	0.975464	0.975305	0.975251	0.97541	0.975251	0.975729	0.975145	0.975145	0.97541	0.975358	0.975251	0.975198	0.975198	0.975198	0.974985	0.974824	0.974719	0.974719	0.974824	0.974719	0.974719	0.97392	0.972267	0.972271	0.977753
MW685624.1_Haiti	0.97259	0.972589	0.972907	0.972908	0.972802	0.972856	0.972803	0.972644	0.972749	0.972697	0.97275	0.972749	0.972484	0.972484	0.972803	0.972586	0.972644	0.97259	0.97259	0.972587	0.972697	0.972803	0.972484	0.972377	0.97259	0.972431	0.972377	0.972536	0.972377	0.972855	0.972271	0.972271	0.972589	0.972537	0.972431	0.972377	0.972377	0.972324	0.971898	0.97195	0.971739	0.971845	0.97195	0.971845	0.971845	0.971045	0.969392	0.969397	0.974772
MZ291567.1_USA	0.97259	0.972589	0.972907	0.972908	0.972802	0.972856	0.972803	0.972644	0.972749	0.972697	0.97275	0.972749	0.972484	0.972484	0.972803	0.972586	0.972644	0.97259	0.97259	0.972587	0.972697	0.972803	0.972484	0.972377	0.97259	0.972431	0.972377	0.972536	0.972377	0.972855	0.972271	0.972271	0.972589	0.972537	0.972431	0.972377	0.972377	0.972324	0.971898	0.97195	0.971739	0.971845	0.97195	0.971845	0.971845	0.971045	0.969392	0.969397	0.974772
MZ772936.1_China	0.97259	0.972589	0.972907	0.972908	0.972802	0.972856	0.972803	0.972644	0.972749	0.972697	0.97275	0.972749	0.972484	0.972484	0.972803	0.972586	0.972644	0.97259	0.97259	0.972587	0.972697	0.972803	0.972484	0.972377	0.97259	0.972431	0.972377	0.972536	0.972377	0.972855	0.972271	0.972271	0.972589	0.972537	0.972431	0.972377	0.972377	0.972324	0.971898	0.97195	0.971739	0.971845	0.97195	0.971845	0.971845	0.971045	0.969392	0.969397	0.974772
MZ802772.1_Thailand	0.97259	0.972589	0.972907	0.972908	0.972802	0.972856	0.972803	0.972644	0.972749	0.972697	0.97275	0.972749	0.972484	0.972484	0.972803	0.972586	0.972644	0.97259	0.97259	0.972587	0.972697	0.972803	0.972484	0.972377	0.97259	0.972431	0.972377	0.972536	0.972377	0.972855	0.972271	0.972271	0.972589	0.972537	0.972431	0.972377	0.972377	0.972324	0.971898	0.97195	0.971739	0.971845	0.97195	0.971845	0.971845	0.971045	0.969392	0.969397	0.974772
MZ802773.1_Thailand	0.976742	0.97674	0.977165	0.977166	0.976953	0.977008	0.976955	0.976795	0.9769	0.976848	0.976901	0.9769	0.976742	0.976742	0.976848	0.976738	0.976795	0.976742	0.976742	0.976739	0.976848	0.976955	0.976635	0.976529	0.976742	0.976688	0.976635	0.976794	0.976529	0.977007	0.976422	0.976422	0.97674	0.976688	0.976582	0.976529	0.976529	0.976476	0.97605	0.976102	0.97589	0.975997	0.976102	0.975997	0.975997	0.97509	0.973544	0.973548	0.978977
MZ802774.1_Thailand	0.976529	0.976528	0.976952	0.976953	0.97674	0.976795	0.976742	0.976582	0.976687	0.976635	0.976688	0.976687	0.976529	0.976529	0.976635	0.976525	0.976582	0.976529	0.976529	0.976526	0.976635	0.976742	0.976422	0.976316	0.976529	0.976476	0.976422	0.976581	0.976316	0.976794	0.976209	0.976209	0.976528	0.976476	0.976369	0.976316	0.976316	0.976263	0.975837	0.975889	0.975677	0.975784	0.975889	0.975784	0.975784	0.974878	0.973331	0.973335	0.978764
MZ802775.1_Thailand	0.977167	0.977166	0.977484	0.977486	0.977379	0.977434	0.97738	0.977221	0.977326	0.977274	0.977327	0.977326	0.977061	0.977061	0.977167	0.976951	0.977114	0.977061	0.977274	0.977272	0.977274	0.977274	0.977061	0.976955	0.977167	0.977008	0.976955	0.977113	0.976955	0.977432	0.976955	0.976955	0.977113	0.977061	0.976955	0.976901	0.976901	0.976901	0.976476	0.976528	0.976422	0.976422	0.976634	0.976422	0.976422	0.975782	0.97397	0.974453	0.979296
MZ802776.1_Vietnam	0.977487	0.977486	0.977804	0.977805	0.977699	0.977753	0.9777	0.97754	0.977645	0.977593	0.977646	0.977645	0.97738	0.97738	0.977487	0.97727	0.977434	0.97738	0.977593	0.977591	0.977593	0.977593	0.97738	0.977274	0.977487	0.977327	0.977274	0.977432	0.977274	0.977752	0.977274	0.977274	0.977432	0.97738	0.977274	0.977221	0.977221	0.977221	0.976795	0.976847	0.976742	0.976742	0.976953	0.976742	0.976742	0.976102	0.974289	0.974772	0.979616
MZ802955.1_China	0.976476	0.976474	0.976792	0.976794	0.976687	0.976742	0.976688	0.976529	0.976634	0.976582	0.976635	0.976634	0.976369	0.976369	0.976476	0.976259	0.976422	0.976369	0.976582	0.97658	0.976688	0.976688	0.976369	0.976263	0.976476	0.976316	0.976263	0.976421	0.976263	0.97674	0.976369	0.976369	0.976368	0.976316	0.976209	0.976156	0.976156	0.976209	0.97589	0.975836	0.97573	0.97573	0.975836	0.97573	0.97573	0.97509	0.973172	0.973708	0.978658
OK546242.1_China	0.978284	0.978389	0.978708	0.978709	0.978602	0.978657	0.978603	0.978444	0.978549	0.978497	0.97855	0.978549	0.978284	0.978284	0.978497	0.978281	0.978444	0.97839	0.97839	0.978388	0.97839	0.978603	0.978178	0.978178	0.978497	0.978231	0.978178	0.978336	0.978178	0.978655	0.978071	0.978071	0.978389	0.978337	0.978231	0.978178	0.978178	0.978124	0.977805	0.977857	0.977645	0.977645	0.977751	0.977645	0.977645	0.976952	0.97498	0.97557	0.980573
Maximum	1
Minimum	0.969392
[truncated: 76 more columns]

## Sheet: S1
Table S2. Amino acid alignment analyses of S1 protein of 125 global PDCoV strains currently available in the GenBank database.
S1	KJ481931.1_USA	KJ567050.1_USA	KJ601777.1_USA	KJ601778.1_USA	KJ601779.1_USA	KJ601780.1_USA	KM820765.1_South Korea	KP757890.1_China	KP757891.1_China	KP757892.1_China	KP981395.1_USA	KR131621.1_China	KR150443.1_USA	KR265847.1_USA	KR265848.1_USA	KR265849.1_USA	KR265850.1_USA	KR265851.1_USA	KR265852.1_USA	KR265853.1_USA	KR265854.1_USA	KR265855.1_USA	KR265856.1_USA	KR265857.1_USA	KR265858.1_USA	KR265859.1_USA	KR265860.1_USA	KR265861.1_USA	KR265862.1_USA	KR265863.1_USA	KR265864.1_USA	KR265865.1_USA	KT021234.1_China	KT266822.1_China	KT336560.1_China	KU051641.1_Thailand	KU051649.1_Thailand	KU665558.1_China	KU981059.1_China	KU981060.1_China	KU981061.1_China	KU981062.1_China	KX022602.1_USA	KX022603.1_USA	KX022604.1_USA	KX022605.1_USA	KX118627.1_Laos	KX361343.1_Thailand	KX361344.1_Thailand
KJ481931.1_USA
KJ567050.1_USA	0.997414
KJ601777.1_USA	0.998276	0.997414
KJ601778.1_USA	0.998274	0.997412	1
KJ601779.1_USA	1	0.997414	0.998276	0.998274
KJ601780.1_USA	0.997414	0.996552	0.997414	0.997412	0.997414
KM820765.1_South Korea	0.999138	0.998276	0.999138	0.999137	0.999138	0.998276
KP757890.1_China	0.991379	0.990517	0.991379	0.991372	0.991379	0.990517	0.992241
KP757891.1_China	0.995686	0.993097	0.99396	0.993955	0.995686	0.993097	0.994823	0.991372
KP757892.1_China	0.993097	0.992235	0.993097	0.993092	0.993097	0.992235	0.99396	0.988783	0.99396
KP981395.1_USA	0.993966	0.993103	0.993966	0.99396	0.993966	0.993103	0.994828	0.987069	0.989646	0.988783
KR131621.1_China	0.989646	0.988783	0.989646	0.989637	0.989646	0.988783	0.990509	0.986195	0.990509	0.993097	0.985332
KR150443.1_USA	0.998274	0.997412	0.998274	0.998273	0.998274	0.997412	0.999137	0.991372	0.993955	0.993092	0.99396	0.990501
KR265847.1_USA	0.997414	0.996552	0.997414	0.997412	0.997414	0.996552	0.998276	0.990517	0.993097	0.992235	0.993103	0.990509	0.997412
KR265848.1_USA	0.998274	0.997412	0.998274	0.998273	0.998274	0.997412	0.999137	0.991372	0.993955	0.993092	0.99396	0.991364	0.998273	0.999137
KR265849.1_USA	0.997414	0.996552	0.997414	0.997412	0.997414	0.996552	0.998276	0.990517	0.993097	0.992235	0.993103	0.988783	0.997412	0.996552	0.997412
KR265850.1_USA	0.997414	0.996552	0.997414	0.997412	0.997414	0.996552	0.998276	0.990517	0.993097	0.992235	0.993103	0.988783	0.997412	0.996552	0.997412	1
KR265851.1_USA	0.998276	0.997414	0.998276	0.998274	0.998276	0.997414	0.999138	0.991379	0.99396	0.993097	0.993966	0.989646	0.998274	0.997414	0.998274	0.997414	0.997414
KR265852.1_USA	0.998276	0.997414	0.998276	0.998274	0.998276	0.997414	0.999138	0.991379	0.99396	0.993097	0.993966	0.989646	0.998274	0.997414	0.998274	0.997414	0.997414	0.998276
KR265853.1_USA	0.996552	0.997414	0.996552	0.996549	0.996552	0.99569	0.997414	0.989655	0.992235	0.991372	0.992241	0.987921	0.996549	0.99569	0.996549	0.99569	0.99569	0.996552	0.996552
KR265854.1_USA	0.997414	0.996552	0.997414	0.997412	0.997414	0.996552	0.998276	0.990517	0.993097	0.992235	0.993103	0.988783	0.997412	0.996552	0.997412	0.998276	0.998276	0.997414	0.997414	0.99569
KR265855.1_USA	0.994828	0.99569	0.994828	0.994823	0.994828	0.993966	0.99569	0.987931	0.990509	0.989646	0.990517	0.986195	0.994823	0.993966	0.994823	0.99569	0.99569	0.994828	0.994828	0.996552	0.997414
KR265856.1_USA	0.998276	0.997414	0.998276	0.998274	0.998276	0.997414	0.999138	0.991379	0.99396	0.993097	0.993966	0.989646	0.998274	0.997414	0.998274	0.997414	0.997414	0.998276	0.998276	0.996552	0.997414	0.994828
KR265857.1_USA	0.998276	0.997414	0.998276	0.998274	0.998276	0.997414	0.999138	0.991379	0.99396	0.993097	0.993966	0.989646	0.998274	0.997414	0.998274	0.997414	0.997414	0.998276	0.998276	0.996552	0.997414	0.994828	1
KR265858.1_USA	0.996552	0.99569	0.996552	0.996549	0.996552	0.99569	0.997414	0.989655	0.992235	0.991372	0.992241	0.987921	0.996549	0.99569	0.996549	0.99569	0.99569	0.996552	0.996552	0.994828	0.99569	0.993103	0.997414	0.997414
KR265859.1_USA	0.999138	0.998276	0.999138	0.999137	0.999138	0.998276	1	0.992241	0.994823	0.99396	0.994828	0.990509	0.999137	0.998276	0.999137	0.998276	0.998276	0.999138	0.999138	0.997414	0.998276	0.99569	0.999138	0.999138	0.997414
KR265860.1_USA	0.998276	0.997414	0.998276	0.998274	0.998276	0.997414	0.999138	0.991379	0.99396	0.993097	0.993966	0.989646	0.998274	0.997414	0.998274	0.997414	0.997414	0.998276	0.998276	0.996552	0.997414	0.994828	0.998276	0.998276	0.996552	0.999138
KR265861.1_USA	0.998276	0.997414	0.998276	0.998274	0.998276	0.997414	0.999138	0.991379	0.99396	0.993097	0.993966	0.989646	0.998274	0.997414	0.998274	0.997414	0.997414	0.998276	0.998276	0.996552	0.997414	0.994828	0.998276	0.998276	0.996552	0.999138	1
KR265862.1_USA	0.998274	0.997412	0.998274	0.998273	0.998274	0.997412	0.999137	0.991372	0.993955	0.993092	0.99396	0.989637	0.998273	0.997412	0.998273	0.997412	0.997412	0.998274	0.998274	0.996549	0.997412	0.994823	0.998274	0.998274	0.996549	0.999137	0.998274	0.998274
KR265863.1_USA	0.99569	0.994828	0.997414	0.997412	0.99569	0.994828	0.996552	0.988793	0.991372	0.990509	0.991379	0.987058	0.995686	0.994828	0.995686	0.994828	0.994828	0.99569	0.99569	0.993966	0.994828	0.992241	0.99569	0.99569	0.993966	0.996552	0.99569	0.99569	0.997412
KR265864.1_USA	0.998273	0.997409	0.998273	0.998271	0.998273	0.997409	0.999136	0.991364	0.99395	0.993086	0.993955	0.990493	0.998271	0.998273	0.999136	0.997409	0.997409	0.998273	0.998273	0.996546	0.997409	0.994819	0.998273	0.998273	0.996546	0.999136	0.998273	0.998273	0.998271	0.995682
KR265865.1_USA	0.99569	0.994828	0.99569	0.995686	0.99569	0.994828	0.996552	0.988793	0.991372	0.990509	0.991379	0.989646	0.997412	0.994828	0.995686	0.994828	0.994828	0.99569	0.99569	0.993966	0.994828	0.992241	0.99569	0.99569	0.993966	0.996552	0.99569	0.99569	0.995686	0.993103	0.995682
KT021234.1_China	0.976704	0.975841	0.976704	0.976684	0.976704	0.975841	0.977567	0.971527	0.975841	0.976704	0.97239	0.976704	0.977547	0.975841	0.976684	0.975841	0.975841	0.976704	0.976704	0.974978	0.975841	0.973253	0.976704	0.976704	0.974978	0.977567	0.976704	0.976704	0.976684	0.974116	0.976664	0.976704
KT266822.1_China	0.993097	0.992235	0.993097	0.993092	0.993097	0.992235	0.99396	0.989646	0.990509	0.989646	0.988783	0.987921	0.993092	0.992235	0.993092	0.992235	0.992235	0.993097	0.993097	0.991372	0.992235	0.989646	0.993097	0.993097	0.991372	0.99396	0.993097	0.993097	0.993092	0.990509	0.993086	0.990509	0.974978
KT336560.1_China	0.990509	0.989646	0.992235	0.992228	0.990509	0.989646	0.991372	0.989646	0.993097	0.990509	0.986195	0.987058	0.990501	0.989646	0.990501	0.989646	0.989646	0.990509	0.990509	0.988783	0.989646	0.987058	0.990509	0.990509	0.988783	0.991372	0.990509	0.990509	0.990501	0.990509	0.990493	0.987921	0.97239	0.988783
KU051641.1_Thailand	0.978448	0.975862	0.976724	0.976704	0.978448	0.975862	0.977586	0.981897	0.97843	0.974116	0.972414	0.974978	0.976704	0.97931	0.97843	0.975862	0.975862	0.976724	0.976724	0.975	0.975862	0.973276	0.976724	0.976724	0.975	0.977586	0.976724	0.976724	0.977567	0.975862	0.977547	0.975862	0.958585	0.974978	0.974978
KU051649.1_Thailand	0.977586	0.975	0.975862	0.975841	0.977586	0.975	0.976724	0.981034	0.977567	0.973253	0.971552	0.974116	0.975841	0.978448	0.977567	0.975	0.975	0.975862	0.975862	0.974138	0.975	0.972414	0.975862	0.975862	0.974138	0.976724	0.975862	0.975862	0.977567	0.976724	0.976684	0.975	0.957722	0.974116	0.974116	0.999138
KU665558.1_China	0.992235	0.991372	0.992235	0.992228	0.992235	0.991372	0.993097	0.988783	0.993097	0.995686	0.987921	0.992235	0.992228	0.991372	0.992228	0.991372	0.991372	0.992235	0.992235	0.990509	0.991372	0.988783	0.992235	0.992235	0.990509	0.993097	0.992235	0.992235	0.992228	0.989646	0.992221	0.989646	0.975841	0.988783	0.991372	0.973253	0.97239
KU981059.1_China	0.991372	0.990509	0.991372	0.991364	0.991372	0.990509	0.992235	0.989646	0.99396	0.994823	0.987058	0.991372	0.991364	0.990509	0.991364	0.990509	0.990509	0.991372	0.991372	0.989646	0.990509	0.987921	0.991372	0.991372	0.989646	0.992235	0.991372	0.991372	0.991364	0.988783	0.991357	0.988783	0.976704	0.989646	0.992235	0.974116	0.973253	0.997412
KU981060.1_China	0.991372	0.990509	0.991372	0.991364	0.991372	0.990509	0.992235	0.989646	0.99396	0.994823	0.987058	0.991372	0.991364	0.990509	0.991364	0.990509	0.990509	0.991372	0.991372	0.989646	0.990509	0.987921	0.991372	0.991372	0.989646	0.992235	0.991372	0.991372	0.991364	0.988783	0.991357	0.988783	0.976704	0.989646	0.992235	0.974116	0.973253	0.997412	1
KU981061.1_China	0.988783	0.987921	0.988783	0.988774	0.988783	0.987921	0.989646	0.987058	0.991372	0.992235	0.984469	0.988783	0.988774	0.987921	0.988774	0.987921	0.987921	0.988783	0.988783	0.987058	0.987921	0.985332	0.988783	0.988783	0.987058	0.989646	0.988783	0.988783	0.988774	0.986195	0.988764	0.986195	0.974116	0.987058	0.989646	0.971527	0.970664	0.994823	0.997412	0.997412
KU981062.1_China	0.988783	0.987921	0.988783	0.988774	0.988783	0.987921	0.989646	0.987058	0.991372	0.992235	0.984469	0.988783	0.988774	0.987921	0.988774	0.987921	0.987921	0.988783	0.988783	0.987058	0.987921	0.985332	0.988783	0.988783	0.987058	0.989646	0.988783	0.988783	0.988774	0.986195	0.988764	0.986195	0.974116	0.987058	0.989646	0.971527	0.970664	0.994823	0.997412	0.997412	1
KX022602.1_USA	0.997414	0.996552	0.997414	0.997412	0.997414	0.996552	0.998276	0.990517	0.99396	0.992235	0.993103	0.988783	0.997412	0.996552	0.997412	0.996552	0.996552	0.997414	0.997414	0.99569	0.996552	0.993966	0.997414	0.997414	0.99569	0.998276	0.997414	0.997414	0.997412	0.994828	0.997409	0.994828	0.975841	0.992235	0.989646	0.975862	0.975	0.991372	0.990509	0.990509	0.987921	0.987921
KX022603.1_USA	0.998276	0.997414	0.998276	0.998274	0.998276	0.997414	0.999138	0.991379	0.994823	0.993097	0.993966	0.989646	0.998274	0.997414	0.998274	0.997414	0.997414	0.998276	0.998276	0.996552	0.997414	0.994828	0.998276	0.998276	0.996552	0.999138	0.998276	0.998276	0.998274	0.99569	0.998273	0.99569	0.976704	0.993097	0.990509	0.976724	0.975862	0.992235	0.991372	0.991372	0.988783	0.988783	0.999138
KX022604.1_USA	0.998276	0.997414	0.998276	0.998274	0.998276	0.997414	0.999138	0.991379	0.994823	0.993097	0.993966	0.989646	0.998274	0.997414	0.998274	0.997414	0.997414	0.998276	0.998276	0.996552	0.997414	0.994828	0.998276	0.998276	0.996552	0.999138	0.998276	0.998276	0.998274	0.99569	0.998273	0.99569	0.976704	0.993097	0.990509	0.976724	0.975862	0.992235	0.991372	0.991372	0.988783	0.988783	0.999138	1
KX022605.1_USA	0.998276	0.997414	0.998276	0.998274	0.998276	0.997414	0.999138	0.991379	0.994823	0.993097	0.993966	0.989646	0.998274	0.997414	0.998274	0.997414	0.997414	0.998276	0.998276	0.996552	0.997414	0.994828	0.998276	0.998276	0.996552	0.999138	0.998276	0.998276	0.998274	0.99569	0.998273	0.99569	0.976704	0.993097	0.990509	0.976724	0.975862	0.992235	0.991372	0.991372	0.988783	0.988783	0.999138	1	1
KX118627.1_Laos	0.980172	0.977586	0.978448	0.97843	0.980172	0.977586	0.97931	0.983621	0.980155	0.975841	0.974138	0.976704	0.97843	0.981034	0.980155	0.977586	0.977586	0.978448	0.978448	0.976724	0.977586	0.975	0.978448	0.978448	0.976724	0.97931	0.978448	0.978448	0.979292	0.977586	0.979275	0.977586	0.960311	0.976704	0.976704	0.998276	0.997414	0.974978	0.975841	0.975841	0.973253	0.973253	0.977586	0.978448	0.978448	0.978448
KX361343.1_Thailand	0.973253	0.970664	0.971527	0.971503	0.973253	0.97239	0.97239	0.974978	0.971503	0.967185	0.967213	0.966321	0.971503	0.970664	0.971503	0.970664	0.970664	0.971527	0.971527	0.969802	0.970664	0.968076	0.971527	0.971527	0.969802	0.97239	0.971527	0.971527	0.97323	0.970664	0.971478	0.968939	0.953368	0.971503	0.972366	0.977567	0.976704	0.968048	0.968912	0.968912	0.966321	0.966321	0.970664	0.971527	0.971527	0.971527	0.977567
KX361344.1_Thailand	0.971527	0.968939	0.969802	0.969775	0.971527	0.970664	0.970664	0.973253	0.969775	0.965458	0.965487	0.964594	0.969775	0.968939	0.969775	0.968939	0.968939	0.969802	0.969802	0.968076	0.968939	0.96635	0.969802	0.969802	0.968076	0.970664	0.969802	0.969802	0.971503	0.968939	0.969749	0.967213	0.951641	0.969775	0.970639	0.976704	0.975841	0.966321	0.967185	0.967185	0.964594	0.964594	0.968939	0.969802	0.969802	0.969802	0.976704	0.996549
KX361345.1_Thailand	0.975862	0.973276	0.974138	0.974116	0.975862	0.973276	0.975	0.97931	0.975841	0.971527	0.969828	0.970664	0.974116	0.975	0.975841	0.973276	0.973276	0.974138	0.974138	0.972414	0.973276	0.97069	0.974138	0.974138	0.972414	0.975	0.974138	0.974138	0.975841	0.974138	0.974957	0.971552	0.954271	0.97239	0.97239	0.993103	0.993103	0.970664	0.971527	0.971527	0.968939	0.968939	0.973276	0.974138	0.974138	0.974138	0.991379	0.974978	0.974116
KX834351.1_Vietnam	0.983621	0.981034	0.981897	0.981881	0.983621	0.981034	0.982759	0.97931	0.981881	0.977567	0.977586	0.976704	0.981881	0.981897	0.982744	0.981034	0.981034	0.981897	0.981897	0.980172	0.981034	0.978448	0.981897	0.981897	0.980172	0.982759	0.981897	0.981897	0.982744	0.981897	0.982729	0.97931	0.962036	0.97843	0.97843	0.973276	0.972414	0.976704	0.977567	0.977567	0.974978	0.974978	0.981034	0.981897	0.981897	0.981897	0.973276	0.968939	0.967213
KX834352.1_Vietnam	0.984483	0.981897	0.982759	0.982744	0.984483	0.981897	0.983621	0.980172	0.982744	0.97843	0.978448	0.977567	0.982744	0.982759	0.983607	0.981897	0.981897	0.982759	0.982759	0.981034	0.981897	0.97931	0.982759	0.982759	0.981034	0.983621	0.982759	0.982759	0.983607	0.982759	0.983592	0.980172	0.962899	0.979292	0.979292	0.974138	0.973276	0.977567	0.97843	0.97843	0.975841	0.975841	0.981897	0.982759	0.982759	0.982759	0.974138	0.969802	0.968076
KY065120.1_China	0.98791	0.987047	0.98791	0.9879	0.98791	0.987047	0.988774	0.98532	0.988774	0.993092	0.983592	0.992228	0.988764	0.987047	0.9879	0.987047	0.987047	0.98791	0.98791	0.986183	0.987047	0.984456	0.98791	0.98791	0.986183	0.988774	0.98791	0.98791	0.9879	0.98532	0.987889	0.987047	0.974093	0.984456	0.98532	0.970639	0.969775	0.991364	0.990501	0.990501	0.98791	0.98791	0.987047	0.98791	0.98791	0.98791	0.972366	0.962835	0.961106
KY293677.1_China	0.986195	0.985332	0.986195	0.986183	0.986195	0.987058	0.987058	0.984469	0.988783	0.989646	0.981881	0.986195	0.986183	0.985332	0.986183	0.985332	0.985332	0.986195	0.987921	0.984469	0.985332	0.982744	0.986195	0.986195	0.984469	0.987058	0.986195	0.986195	0.986183	0.983607	0.986171	0.983607	0.971527	0.984469	0.987058	0.968939	0.968076	0.992235	0.994823	0.994823	0.992235	0.992235	0.985332	0.986195	0.986195	0.986195	0.970664	0.965458	0.963731
KY293678.1_China	0.988783	0.987921	0.988783	0.988774	0.988783	0.987921	0.989646	0.987058	0.991372	0.992235	0.984469	0.988783	0.988774	0.987921	0.988774	0.987921	0.987921	0.988783	0.990509	0.987058	0.987921	0.985332	0.988783	0.988783	0.987058	0.989646	0.988783	0.988783	0.988774	0.986195	0.988764	0.986195	0.975841	0.987058	0.989646	0.971527	0.970664	0.994823	0.997412	0.997412	0.994823	0.994823	0.987921	0.988783	0.988783	0.988783	0.973253	0.966321	0.964594
KY354363.1_South Korea	0.993103	0.992241	0.994828	0.994823	0.993103	0.992241	0.993966	0.986207	0.988783	0.987921	0.988793	0.986195	0.993097	0.992241	0.993097	0.992241	0.992241	0.993103	0.993103	0.991379	0.992241	0.989655	0.993103	0.993103	0.991379	0.993966	0.993103	0.993103	0.993097	0.992241	0.993092	0.990517	0.971527	0.989646	0.987058	0.971552	0.97069	0.987058	0.986195	0.986195	0.983607	0.983607	0.992241	0.993103	0.993103	0.993103	0.973276	0.968076	0.96635
KY354364.1_South Korea	0.993103	0.992241	0.994828	0.994823	0.993103	0.992241	0.993966	0.986207	0.988783	0.987921	0.988793	0.986195	0.993097	0.992241	0.993097	0.992241	0.992241	0.993103	0.993103	0.991379	0.992241	0.989655	0.993103	0.993103	0.991379	0.993966	0.993103	0.993103	0.993097	0.992241	0.993092	0.990517	0.971527	0.989646	0.987058	0.971552	0.97069	0.987058	0.986195	0.986195	0.983607	0.983607	0.992241	0.993103	0.993103	0.993103	0.973276	0.968076	0.96635
KY363867.1_China	0.984483	0.981897	0.984483	0.984469	0.984483	0.983621	0.983621	0.980172	0.982744	0.97843	0.978448	0.976704	0.982744	0.981897	0.982744	0.981897	0.981897	0.982759	0.982759	0.981034	0.981897	0.97931	0.982759	0.982759	0.981034	0.983621	0.982759	0.982759	0.982744	0.982759	0.982729	0.980172	0.962899	0.979292	0.981018	0.975862	0.975	0.977567	0.97843	0.97843	0.975841	0.975841	0.981897	0.982759	0.982759	0.982759	0.975	0.974116	0.97239
KY363868.1_China	0.984483	0.983621	0.984483	0.984469	0.984483	0.983621	0.985345	0.977586	0.981881	0.982744	0.981897	0.979292	0.984469	0.983621	0.984469	0.983621	0.983621	0.984483	0.984483	0.982759	0.983621	0.981034	0.984483	0.984483	0.982759	0.985345	0.984483	0.984483	0.985332	0.983621	0.984456	0.981897	0.96635	0.981018	0.980155	0.966379	0.965517	0.981881	0.981018	0.981018	0.97843	0.97843	0.983621	0.984483	0.984483	0.984483	0.968103	0.959448	0.957722
KY364365.1_South Korea	0.992241	0.991379	0.992241	0.992235	0.992241	0.991379	0.993103	0.985345	0.987921	0.987058	0.998276	0.983607	0.992235	0.991379	0.992235	0.991379	0.991379	0.992241	0.992241	0.990517	0.991379	0.988793	0.992241	0.992241	0.990517	0.993103	0.992241	0.992241	0.992235	0.989655	0.992228	0.989655	0.970664	0.987058	0.984469	0.97069	0.969828	0.986195	0.985332	0.985332	0.982744	0.982744	0.991379	0.992241	0.992241	0.992241	0.972414	0.965487	0.963762
KY513724.1_China	0.990509	0.989646	0.990509	0.990501	0.990509	0.989646	0.991372	0.987921	0.993097	0.99396	0.986195	0.992235	0.990501	0.991372	0.992228	0.989646	0.989646	0.990509	0.990509	0.988783	0.989646	0.987058	0.990509	0.990509	0.988783	0.991372	0.990509	0.990509	0.990501	0.987921	0.991357	0.987921	0.975841	0.988783	0.989646	0.974978	0.974116	0.993097	0.99396	0.99396	0.991372	0.991372	0.989646	0.990509	0.990509	0.990509	0.976704	0.966321	0.964594
KY513725.1_China	0.983621	0.982759	0.983621	0.983607	0.983621	0.982759	0.984483	0.981897	0.987058	0.984469	0.97931	0.981881	0.983607	0.984483	0.983607	0.982759	0.982759	0.983621	0.983621	0.981897	0.982759	0.980172	0.983621	0.983621	0.981897	0.984483	0.983621	0.983621	0.985332	0.981897	0.983592	0.981034	0.96635	0.981018	0.984469	0.972414	0.971552	0.983607	0.984469	0.984469	0.981881	0.981881	0.982759	0.983621	0.983621	0.983621	0.973276	0.962899	0.961173
KY926512.1_South Korea	0.985332	0.986195	0.985332	0.98532	0.985332	0.984469	0.986195	0.97843	0.981002	0.980138	0.981018	0.976684	0.98532	0.984469	0.98532	0.984469	0.984469	0.985332	0.985332	0.983607	0.984469	0.981881	0.985332	0.985332	0.985332	0.986195	0.985332	0.985332	0.987047	0.983607	0.985307	0.982744	0.963731	0.980138	0.979275	0.965487	0.964625	0.979275	0.978411	0.978411	0.97582	0.97582	0.984469	0.985332	0.985332	0.985332	0.967213	0.962003	0.960276
LC260038.1_Japan	0.998276	0.997414	0.998276	0.998274	0.998276	0.997414	0.999138	0.991379	0.99396	0.993097	0.993966	0.989646	0.998274	0.997414	0.998274	0.997414	0.997414	0.998276	0.998276	0.996552	0.997414	0.994828	0.998276	0.998276	0.996552	0.999138	0.998276	0.998276	0.998274	0.99569	0.998273	0.99569	0.976704	0.993097	0.990509	0.976724	0.975862	0.992235	0.991372	0.991372	0.988783	0.988783	0.997414	0.998276	0.998276	0.998276	0.978448	0.971527	0.969802
LC260039.1_Japan	0.997414	0.998276	0.997414	0.997412	0.997414	0.996552	0.998276	0.990517	0.993097	0.992235	0.993103	0.988783	0.997412	0.996552	0.997412	0.996552	0.996552	0.997414	0.997414	0.999138	0.996552	0.997414	0.997414	0.997414	0.99569	0.998276	0.997414	0.997414	0.997412	0.994828	0.997409	0.994828	0.975841	0.992235	0.989646	0.975862	0.975	0.991372	0.990509	0.990509	0.987921	0.987921	0.996552	0.997414	0.997414	0.997414	0.977586	0.970664	0.968939
LC260040.1_Japan	0.996552	0.997414	0.996552	0.996549	0.996552	0.99569	0.997414	0.989655	0.992235	0.991372	0.992241	0.987921	0.996549	0.99569	0.996549	0.99569	0.99569	0.996552	0.996552	0.998276	0.99569	0.996552	0.998276	0.998276	0.99569	0.997414	0.996552	0.996552	0.996549	0.993966	0.996546	0.993966	0.974978	0.991372	0.988783	0.975	0.974138	0.990509	0.989646	0.989646	0.987058	0.987058	0.99569	0.996552	0.996552	0.996552	0.976724	0.969802	0.968076
LC260041.1_Japan	0.999138	0.998276	0.999138	0.999137	0.999138	0.998276	1	0.992241	0.994823	0.99396	0.994828	0.990509	0.999137	0.998276	0.999137	0.998276	0.998276	0.999138	0.999138	0.997414	0.998276	0.99569	0.999138	0.999138	0.997414	1	0.999138	0.999138	0.999137	0.996552	0.999136	0.996552	0.977567	0.99396	0.991372	0.977586	0.976724	0.993097	0.992235	0.992235	0.989646	0.989646	0.998276	0.999138	0.999138	0.999138	0.97931	0.97239	0.970664
LC260042.1_Japan	0.999138	0.998276	0.999138	0.999137	0.999138	0.998276	1	0.992241	0.994823	0.99396	0.994828	0.990509	0.999137	0.998276	0.999137	0.998276	0.998276	0.999138	0.999138	0.997414	0.998276	0.99569	0.999138	0.999138	0.997414	1	0.999138	0.999138	0.999137	0.996552	0.999136	0.996552	0.977567	0.99396	0.991372	0.977586	0.976724	0.993097	0.992235	0.992235	0.989646	0.989646	0.998276	0.999138	0.999138	0.999138	0.97931	0.97239	0.970664
LC260043.1_Japan	0.998276	0.997414	0.998276	0.998274	0.998276	0.997414	0.999138	0.991379	0.99396	0.993097	0.993966	0.989646	0.998274	0.997414	0.998274	0.997414	0.997414	0.998276	0.998276	0.996552	0.997414	0.994828	0.998276	0.998276	0.996552	0.999138	0.998276	0.998276	0.998274	0.99569	0.998273	0.99569	0.976704	0.993097	0.990509	0.976724	0.975862	0.992235	0.991372	0.991372	0.988783	0.988783	0.997414	0.998276	0.998276	0.998276	0.978448	0.97239	0.970664
LC260044.1_Japan	0.999138	0.998276	0.999138	0.999137	0.999138	0.998276	1	0.992241	0.994823	0.99396	0.994828	0.990509	0.999137	0.998276	0.999137	0.998276	0.998276	0.999138	0.999138	0.997414	0.998276	0.99569	0.999138	0.999138	0.997414	1	0.999138	0.999138	0.999137	0.996552	0.999136	0.996552	0.977567	0.99396	0.991372	0.977586	0.976724	0.993097	0.992235	0.992235	0.989646	0.989646	0.998276	0.999138	0.999138	0.999138	0.97931	0.97239	0.970664
LC260045.1_Japan	0.989655	0.988793	0.989655	0.989646	0.989655	0.988793	0.990517	0.982759	0.985332	0.984469	0.985345	0.981018	0.989646	0.988793	0.989646	0.988793	0.988793	0.989655	0.989655	0.987931	0.988793	0.986207	0.989655	0.989655	0.987931	0.990517	0.989655	0.989655	0.989646	0.987931	0.989637	0.987069	0.968076	0.984469	0.984469	0.968103	0.967241	0.983607	0.982744	0.982744	0.980155	0.980155	0.988793	0.989655	0.989655	0.989655	0.969828	0.96635	0.964625
MF041982.1_China	0.993097	0.992235	0.993097	0.993092	0.993097	0.992235	0.99396	0.990509	0.995686	0.996549	0.988783	0.993097	0.993092	0.992235	0.993092	0.992235	0.992235	0.993097	0.993097	0.991372	0.992235	0.989646	0.993097	0.993097	0.991372	0.99396	0.993097	0.993097	0.993092	0.990509	0.993086	0.990509	0.97843	0.991372	0.992235	0.975841	0.974978	0.995686	0.996549	0.996549	0.99396	0.99396	0.992235	0.993097	0.993097	0.993097	0.977567	0.968912	0.967185
MF095123.1_China	0.984469	0.983607	0.984469	0.984456	0.984469	0.985332	0.985332	0.980155	0.983607	0.984469	0.980155	0.984469	0.984456	0.983607	0.984456	0.983607	0.983607	0.984469	0.984469	0.982744	0.983607	0.981018	0.984469	0.984469	0.982744	0.985332	0.984469	0.984469	0.984456	0.982744	0.984443	0.981881	0.969802	0.984469	0.981881	0.968076	0.967213	0.983607	0.984469	0.984469	0.981881	0.981881	0.983607	0.984469	0.984469	0.984469	0.969802	0.968048	0.966321
MF280390.1_China	0.988783	0.987921	0.988783	0.988774	0.988783	0.987921	0.989646	0.985332	0.989646	0.99396	0.984469	0.992235	0.989637	0.987921	0.988774	0.987921	0.987921	0.988783	0.988783	0.987058	0.987921	0.985332	0.988783	0.988783	0.987058	0.989646	0.988783	0.988783	0.988774	0.986195	0.988764	0.987058	0.974116	0.985332	0.986195	0.970664	0.969802	0.991372	0.990509	0.990509	0.991372	0.991372	0.987921	0.988783	0.988783	0.988783	0.97239	0.965458	0.963731
MF431742.1_China	0.985332	0.984469	0.987058	0.987047	0.985332	0.984469	0.986195	0.984469	0.987921	0.985332	0.981018	0.981881	0.98532	0.984469	0.98532	0.984469	0.984469	0.985332	0.985332	0.983607	0.984469	0.981881	0.987058	0.987058	0.984469	0.986195	0.985332	0.985332	0.986183	0.987058	0.985307	0.982744	0.967213	0.983607	0.994823	0.971527	0.970664	0.986195	0.987058	0.987058	0.986195	0.986195	0.984469	0.985332	0.985332	0.985332	0.973253	0.968048	0.966321
MF431743.1_China	0.991372	0.990509	0.991372	0.991364	0.991372	0.990509	0.992235	0.988783	0.99396	0.993097	0.987058	0.989646	0.991364	0.990509	0.991364	0.990509	0.990509	0.991372	0.991372	0.989646	0.990509	0.987921	0.991372	0.991372	0.989646	0.992235	0.991372	0.991372	0.991364	0.990509	0.991357	0.988783	0.974978	0.991372	0.991372	0.974116	0.973253	0.992235	0.993097	0.993097	0.990509	0.990509	0.990509	0.991372	0.991372	0.991372	0.975841	0.968048	0.966321
MF642322.1_China	0.976724	0.975862	0.976724	0.976704	0.976724	0.975862	0.977586	0.984483	0.976704	0.974116	0.973276	0.971527	0.976704	0.975862	0.976704	0.975862	0.975862	0.976724	0.976724	0.975	0.975862	0.973276	0.976724	0.976724	0.975	0.977586	0.977586	0.977586	0.976704	0.974138	0.976684	0.974138	0.956859	0.974978	0.974978	0.966379	0.965517	0.974116	0.974978	0.974978	0.97239	0.97239	0.975862	0.976724	0.976724	0.976724	0.968103	0.961173	0.959448
MF642323.1_China	0.976724	0.975862	0.976724	0.976704	0.976724	0.975862	0.977586	0.984483	0.976704	0.974116	0.973276	0.971527	0.976704	0.975862	0.976704	0.975862	0.975862	0.976724	0.976724	0.975	0.975862	0.973276	0.976724	0.976724	0.975	0.977586	0.977586	0.977586	0.976704	0.974138	0.976684	0.974138	0.956859	0.974978	0.974978	0.966379	0.965517	0.974116	0.974978	0.974978	0.97239	0.97239	0.975862	0.976724	0.976724	0.976724	0.968103	0.961173	0.959448
MF642324.1_China	0.976724	0.975862	0.976724	0.976704	0.976724	0.975862	0.977586	0.984483	0.976704	0.974116	0.973276	0.971527	0.976704	0.975862	0.976704	0.975862	0.975862	0.976724	0.976724	0.975	0.975862	0.973276	0.976724	0.976724	0.975	0.977586	0.977586	0.977586	0.976704	0.974138	0.976684	0.974138	0.956859	0.974978	0.974978	0.966379	0.965517	0.974116	0.974978	0.974978	0.97239	0.97239	0.975862	0.976724	0.976724	0.976724	0.968103	0.961173	0.959448
MF642325.1_China	0.971552	0.97069	0.971552	0.971527	0.971552	0.97069	0.972414	0.97931	0.971527	0.968939	0.968103	0.96635	0.971527	0.97069	0.971527	0.97069	0.97069	0.971552	0.971552	0.969828	0.97069	0.968103	0.971552	0.971552	0.969828	0.972414	0.972414	0.972414	0.971527	0.968966	0.971503	0.968966	0.951682	0.969802	0.969802	0.961207	0.960345	0.968939	0.969802	0.969802	0.967213	0.967213	0.97069	0.971552	0.971552	0.971552	0.962931	0.955997	0.954271
MF948005.1_China	0.988764	0.9879	0.988764	0.988754	0.988764	0.9879	0.989628	0.986171	0.989628	0.992221	0.984443	0.989628	0.988754	0.9879	0.988754	0.9879	0.9879	0.988764	0.988764	0.987035	0.9879	0.985307	0.988764	0.988764	0.987035	0.989628	0.988764	0.988764	0.988754	0.986171	0.988745	0.986171	0.973207	0.985307	0.9879	0.970614	0.969749	0.994814	0.99395	0.99395	0.991357	0.991357	0.9879	0.988764	0.988764	0.988764	0.972342	0.965398	0.963668
MG242062.1_China	0.992235	0.991372	0.992235	0.992228	0.992235	0.991372	0.993097	0.989646	0.994823	0.99396	0.987921	0.990509	0.992228	0.991372	0.992228	0.991372	0.991372	0.992235	0.992235	0.990509	0.991372	0.988783	0.992235	0.992235	0.990509	0.993097	0.992235	0.992235	0.992228	0.989646	0.992221	0.989646	0.975841	0.992235	0.991372	0.974978	0.974116	0.993097	0.99396	0.99396	0.991372	0.991372	0.991372	0.992235	0.992235	0.992235	0.976704	0.968048	0.966321
MG832584.1_China	0.99396	0.993097	0.99396	0.993955	0.99396	0.993097	0.994823	0.988783	0.993097	0.995686	0.989646	0.99396	0.994819	0.993097	0.993955	0.993097	0.993097	0.99396	0.99396	0.99396	0.993097	0.992235	0.99396	0.99396	0.992235	0.994823	0.99396	0.99396	0.993955	0.991372	0.99395	0.992235	0.979292	0.990509	0.989646	0.974116	0.973253	0.994823	0.99396	0.99396	0.991372	0.991372	0.993097	0.99396	0.99396	0.99396	0.975841	0.967185	0.965458
MG837130.1_South Korea	0.992241	0.991379	0.992241	0.992235	0.992241	0.991379	0.993103	0.985345	0.987921	0.987058	0.996552	0.983607	0.992235	0.991379	0.992235	0.991379	0.991379	0.993103	0.992241	0.990517	0.991379	0.988793	0.992241	0.992241	0.990517	0.993103	0.992241	0.992241	0.992235	0.989655	0.992228	0.989655	0.970664	0.987058	0.984469	0.97069	0.969828	0.986195	0.985332	0.985332	0.982744	0.982744	0.991379	0.992241	0.992241	0.992241	0.972414	0.965487	0.963762
MG837131.1_South Korea	0.992241	0.991379	0.992241	0.992235	0.992241	0.991379	0.993103	0.985345	0.987921	0.987058	0.996552	0.983607	0.992235	0.991379	0.992235	0.991379	0.991379	0.993103	0.992241	0.990517	0.991379	0.988793	0.992241	0.992241	0.990517	0.993103	0.992241	0.992241	0.992235	0.989655	0.992228	0.989655	0.970664	0.987058	0.984469	0.97069	0.969828	0.986195	0.985332	0.985332	0.982744	0.982744	0.991379	0.992241	0.992241	0.992241	0.972414	0.965487	0.963762
MH025762.1_China	0.990509	0.989646	0.990509	0.990501	0.990509	0.989646	0.991372	0.988783	0.993097	0.99396	0.986195	0.990509	0.990501	0.989646	0.990501	0.989646	0.989646	0.990509	0.992235	0.988783	0.989646	0.987058	0.990509	0.990509	0.988783	0.991372	0.990509	0.990509	0.990501	0.987921	0.990493	0.987921	0.975841	0.988783	0.991372	0.973253	0.97239	0.996549	0.999137	0.999137	0.996549	0.996549	0.989646	0.990509	0.990509	0.990509	0.974978	0.968048	0.966321
MH025763.1_China	0.986195	0.985332	0.986195	0.986183	0.986195	0.985332	0.987058	0.984469	0.988783	0.989646	0.981881	0.986195	0.986183	0.985332	0.986183	0.985332	0.985332	0.986195	0.987921	0.984469	0.985332	0.982744	0.986195	0.986195	0.984469	0.987058	0.986195	0.986195	0.986183	0.983607	0.986171	0.983607	0.971527	0.985332	0.987058	0.969802	0.968939	0.992235	0.994823	0.994823	0.99396	0.99396	0.985332	0.986195	0.986195	0.986195	0.971527	0.964594	0.962867
MH025764.1_China	0.985332	0.984469	0.985332	0.98532	0.985332	0.984469	0.986195	0.983607	0.987921	0.988783	0.981018	0.985332	0.98532	0.984469	0.98532	0.984469	0.984469	0.985332	0.987058	0.983607	0.984469	0.981881	0.985332	0.985332	0.983607	0.986195	0.985332	0.985332	0.98532	0.982744	0.985307	0.982744	0.970664	0.984469	0.986195	0.968939	0.968076	0.991372	0.99396	0.99396	0.993097	0.993097	0.984469	0.985332	0.985332	0.985332	0.970664	0.963731	0.962003
MH118331.1_Vietnam	0.992241	0.993103	0.992241	0.992235	0.992241	0.991379	0.993103	0.985345	0.987921	0.988783	0.989655	0.985332	0.992235	0.991379	0.992235	0.991379	0.991379	0.992241	0.992241	0.992241	0.991379	0.990517	0.992241	0.992241	0.990517	0.993103	0.992241	0.992241	0.992235	0.989655	0.992228	0.989655	0.97239	0.988783	0.984469	0.974138	0.973276	0.987921	0.987058	0.987058	0.984469	0.984469	0.991379	0.992241	0.992241	0.992241	0.974138	0.970664	0.968939
MH118332.1_Vietnam	0.978448	0.975862	0.976724	0.976704	0.978448	0.975862	0.977586	0.981897	0.97843	0.974116	0.972414	0.974978	0.976704	0.97931	0.97843	0.975862	0.975862	0.976724	0.976724	0.975	0.975862	0.973276	0.976724	0.976724	0.975	0.977586	0.976724	0.976724	0.977567	0.975862	0.977547	0.975862	0.958585	0.974978	0.974978	1	0.999138	0.973253	0.974116	0.974116	0.971527	0.971527	0.975862	0.976724	0.976724	0.976724	0.998276	0.977567	0.976704
MK005882.1_China	0.984469	0.983607	0.984469	0.984456	0.984469	0.985332	0.985332	0.980155	0.985332	0.986195	0.980155	0.984469	0.984456	0.983607	0.984456	0.983607	0.983607	0.984469	0.984469	0.982744	0.983607	0.981018	0.984469	0.984469	0.982744	0.985332	0.984469	0.984469	0.984456	0.982744	0.984443	0.981881	0.970664	0.984469	0.983607	0.968939	0.968076	0.985332	0.986195	0.986195	0.983607	0.983607	0.983607	0.984469	0.984469	0.984469	0.970664	0.968048	0.966321
MK211169.1_China	0.983607	0.982744	0.983607	0.984456	0.983607	0.984469	0.984469	0.97843	0.982744	0.983607	0.979292	0.981881	0.983592	0.982744	0.983592	0.982744	0.982744	0.983607	0.983607	0.981881	0.982744	0.980155	0.984469	0.984469	0.983607	0.984469	0.983607	0.983607	0.983592	0.981881	0.983578	0.981018	0.969802	0.983607	0.981018	0.96635	0.965487	0.982744	0.983607	0.983607	0.981018	0.981018	0.982744	0.983607	0.983607	0.983607	0.968076	0.966321	0.964594
MK330604.1_China	0.983607	0.982744	0.983607	0.984456	0.983607	0.984469	0.984469	0.97843	0.982744	0.983607	0.979292	0.981881	0.983592	0.982744	0.983592	0.982744	0.982744	0.983607	0.983607	0.981881	0.982744	0.980155	0.984469	0.984469	0.983607	0.984469	0.983607	0.983607	0.983592	0.981881	0.983578	0.981018	0.969802	0.983607	0.981018	0.96635	0.965487	0.982744	0.983607	0.983607	0.981018	0.981018	0.982744	0.983607	0.983607	0.983607	0.968076	0.966321	0.964594
MK330605.1_China	0.984469	0.983607	0.984469	0.984456	0.984469	0.985332	0.985332	0.980155	0.985332	0.986195	0.980155	0.984469	0.984456	0.983607	0.984456	0.983607	0.983607	0.984469	0.984469	0.982744	0.983607	0.981018	0.984469	0.984469	0.982744	0.985332	0.984469	0.984469	0.984456	0.982744	0.984443	0.981881	0.970664	0.984469	0.983607	0.968939	0.968076	0.985332	0.986195	0.986195	0.983607	0.983607	0.983607	0.984469	0.984469	0.984469	0.970664	0.968048	0.966321
MK355396.1_China	0.986195	0.985332	0.986195	0.986183	0.986195	0.987058	0.987058	0.981018	0.985332	0.986195	0.981881	0.984469	0.986183	0.985332	0.986183	0.985332	0.985332	0.986195	0.986195	0.984469	0.985332	0.982744	0.986195	0.986195	0.984469	0.987058	0.986195	0.986195	0.98791	0.985332	0.986171	0.983607	0.971527	0.986195	0.983607	0.969802	0.968939	0.985332	0.986195	0.986195	0.983607	0.983607	0.985332	0.986195	0.986195	0.986195	0.971527	0.970639	0.968912
MK359104.1_China	0.990509	0.987921	0.988783	0.988774	0.990509	0.987921	0.989646	0.986195	0.991372	0.992235	0.984469	0.988783	0.988774	0.987921	0.988774	0.987921	0.987921	0.988783	0.988783	0.987058	0.987921	0.985332	0.988783	0.988783	0.987058	0.989646	0.988783	0.988783	0.988774	0.986195	0.988764	0.986195	0.974116	0.990509	0.987921	0.974978	0.974116	0.989646	0.990509	0.990509	0.987921	0.987921	0.987921	0.988783	0.988783	0.988783	0.974978	0.969775	0.968048
MK572803.1_China	0.985332	0.984469	0.985332	0.98532	0.985332	0.984469	0.986195	0.980155	0.984469	0.985332	0.981018	0.983607	0.98532	0.984469	0.98532	0.984469	0.984469	0.985332	0.985332	0.983607	0.984469	0.981881	0.987058	0.987058	0.984469	0.986195	0.985332	0.985332	0.98532	0.983607	0.985307	0.982744	0.970664	0.985332	0.982744	0.968076	0.967213	0.984469	0.985332	0.985332	0.982744	0.982744	0.984469	0.985332	0.985332	0.985332	0.969802	0.966321	0.964594
MK625638.1_China	0.990509	0.989646	0.990509	0.990501	0.990509	0.989646	0.991372	0.988783	0.993097	0.99396	0.986195	0.990509	0.990501	0.989646	0.990501	0.989646	0.989646	0.990509	0.992235	0.988783	0.989646	0.987058	0.990509	0.990509	0.988783	0.991372	0.990509	0.990509	0.990501	0.987921	0.990493	0.987921	0.975841	0.988783	0.991372	0.973253	0.97239	0.996549	0.999137	0.999137	0.996549	0.996549	0.989646	0.990509	0.990509	0.990509	0.974978	0.968048	0.966321
MK625639.1_China	0.986195	0.985332	0.986195	0.986183	0.986195	0.985332	0.987058	0.984469	0.988783	0.989646	0.981881	0.986195	0.986183	0.985332	0.986183	0.985332	0.985332	0.986195	0.987921	0.984469	0.985332	0.982744	0.986195	0.986195	0.984469	0.987058	0.986195	0.986195	0.986183	0.983607	0.986171	0.983607	0.971527	0.985332	0.987058	0.969802	0.968939	0.992235	0.994823	0.994823	0.99396	0.99396	0.985332	0.986195	0.986195	0.986195	0.971527	0.964594	0.962867
MK625640.1_China	0.985332	0.984469	0.985332	0.98532	0.985332	0.984469	0.986195	0.983607	0.987921	0.988783	0.981018	0.985332	0.98532	0.984469	0.98532	0.984469	0.984469	0.985332	0.987058	0.983607	0.984469	0.981881	0.985332	0.985332	0.983607	0.986195	0.985332	0.985332	0.98532	0.982744	0.985307	0.982744	0.970664	0.984469	0.986195	0.968939	0.968076	0.991372	0.99396	0.99396	0.993097	0.993097	0.984469	0.985332	0.985332	0.985332	0.970664	0.963731	0.962003
MK625641.1_China	0.982744	0.981881	0.982744	0.982729	0.982744	0.981881	0.983607	0.981018	0.985332	0.986195	0.97843	0.982744	0.982729	0.981881	0.982729	0.981881	0.981881	0.982744	0.984469	0.981018	0.981881	0.979292	0.982744	0.982744	0.981018	0.983607	0.982744	0.982744	0.982729	0.980155	0.982714	0.980155	0.969802	0.981018	0.983607	0.965487	0.964625	0.988783	0.991372	0.991372	0.990509	0.990509	0.981881	0.982744	0.982744	0.982744	0.967213	0.960276	0.958549
MK993519.1_China	0.985332	0.984469	0.987058	0.987047	0.985332	0.986195	0.986195	0.980155	0.984469	0.985332	0.981018	0.983607	0.98532	0.984469	0.98532	0.984469	0.984469	0.985332	0.985332	0.983607	0.984469	0.981881	0.985332	0.985332	0.983607	0.986195	0.985332	0.985332	0.986183	0.987058	0.985307	0.982744	0.970664	0.985332	0.984469	0.971527	0.970664	0.984469	0.985332	0.985332	0.982744	0.982744	0.984469	0.985332	0.985332	0.985332	0.973253	0.969775	0.968048
MN025260.1_China	0.982759	0.980172	0.981034	0.981018	0.982759	0.981897	0.981897	0.978448	0.981018	0.976704	0.976724	0.974978	0.981018	0.980172	0.981018	0.980172	0.980172	0.981034	0.981034	0.97931	0.980172	0.977586	0.981034	0.981034	0.97931	0.981897	0.981034	0.981034	0.981881	0.981034	0.981002	0.978448	0.961173	0.977567	0.977567	0.977586	0.976724	0.975841	0.976704	0.976704	0.974116	0.974116	0.980172	0.981034	0.981034	0.981034	0.976724	0.973253	0.971527
MN173779.1_China	0.991372	0.988783	0.989646	0.989637	0.991372	0.988783	0.990509	0.987058	0.992235	0.991372	0.985332	0.989646	0.989637	0.988783	0.989637	0.988783	0.988783	0.989646	0.989646	0.987921	0.988783	0.986195	0.989646	0.989646	0.987921	0.990509	0.989646	0.989646	0.989637	0.987058	0.989628	0.987058	0.974978	0.991372	0.988783	0.975841	0.974978	0.990509	0.991372	0.991372	0.988783	0.988783	0.988783	0.989646	0.989646	0.989646	0.975841	0.970639	0.968912
MN173780.1_China	0.990509	0.987921	0.988783	0.988774	0.990509	0.987921	0.989646	0.986195	0.991372	0.992235	0.984469	0.988783	0.988774	0.987921	0.988774	0.987921	0.987921	0.988783	0.988783	0.987058	0.987921	0.985332	0.988783	0.988783	0.987058	0.989646	0.988783	0.988783	0.988774	0.986195	0.988764	0.986195	0.974116	0.990509	0.987921	0.974978	0.974116	0.989646	0.990509	0.990509	0.987921	0.987921	0.987921	0.988783	0.988783	0.988783	0.974978	0.969775	0.968048
MN173781.1_China	0.985345	0.982759	0.983621	0.983607	0.985345	0.984483	0.984483	0.980172	0.984469	0.980155	0.97931	0.97843	0.983607	0.983621	0.983607	0.982759	0.982759	0.983621	0.983621	0.981897	0.982759	0.980172	0.983621	0.983621	0.981897	0.984483	0.983621	0.983621	0.983607	0.981034	0.983592	0.981034	0.963762	0.980155	0.979292	0.975862	0.975	0.979292	0.980155	0.980155	0.977567	0.977567	0.982759	0.983621	0.983621	0.983621	0.975862	0.971527	0.969802
MN173782.1_China	0.987921	0.987058	0.987921	0.98791	0.987921	0.987058	0.988783	0.985332	0.988783	0.989646	0.983607	0.987921	0.98791	0.987058	0.98791	0.987058	0.987058	0.987921	0.987921	0.986195	0.987058	0.984469	0.987921	0.987921	0.986195	0.988783	0.987921	0.987921	0.98791	0.985332	0.9879	0.985332	0.973253	0.989646	0.987921	0.970664	0.969802	0.988783	0.989646	0.989646	0.987058	0.987058	0.987058	0.987921	0.987921	0.987921	0.97239	0.968912	0.967185
MN249445.1_China	0.991372	0.990509	0.991372	0.991364	0.991372	0.990509	0.992235	0.988783	0.99396	0.993097	0.987058	0.989646	0.991364	0.990509	0.991364	0.990509	0.990509	0.991372	0.991372	0.989646	0.990509	0.987921	0.991372	0.991372	0.989646	0.992235	0.991372	0.991372	0.991364	0.988783	0.991357	0.988783	0.974978	0.991372	0.990509	0.974116	0.973253	0.992235	0.993097	0.993097	0.990509	0.990509	0.990509	0.991372	0.991372	0.991372	0.975841	0.967185	0.965458
MN781985.1_China	0.983621	0.982759	0.983621	0.983607	0.983621	0.982759	0.984483	0.976724	0.981018	0.981881	0.97931	0.97843	0.983607	0.982759	0.983607	0.982759	0.982759	0.983621	0.983621	0.981897	0.982759	0.980172	0.983621	0.983621	0.981897	0.984483	0.983621	0.983621	0.984469	0.982759	0.983592	0.981034	0.965487	0.980155	0.979292	0.966379	0.965517	0.981018	0.980155	0.980155	0.977567	0.977567	0.982759	0.983621	0.983621	0.983621	0.968103	0.959448	0.957722
MT227371.1_Peru	0.989655	0.992241	0.989655	0.989646	0.989655	0.988793	0.990517	0.982759	0.985332	0.986195	0.985345	0.984469	0.990509	0.990517	0.989646	0.990517	0.990517	0.989655	0.989655	0.989655	0.990517	0.989655	0.991379	0.991379	0.988793	0.990517	0.989655	0.989655	0.990509	0.988793	0.989637	0.987931	0.971527	0.984469	0.981881	0.971552	0.97069	0.986195	0.984469	0.984469	0.981881	0.981881	0.988793	0.989655	0.989655	0.989655	0.973276	0.963762	0.962036
MT263013.1_China	0.981018	0.980155	0.981018	0.981002	0.981018	0.981881	0.981881	0.979292	0.981881	0.982744	0.976704	0.981881	0.981002	0.980155	0.981002	0.981018	0.981018	0.981018	0.981018	0.979292	0.981018	0.97843	0.981018	0.981018	0.979292	0.981881	0.981018	0.981018	0.981865	0.981018	0.980985	0.97843	0.96635	0.981018	0.980155	0.969802	0.968939	0.983607	0.984469	0.984469	0.981881	0.981881	0.980155	0.981018	0.981018	0.981018	0.971527	0.966321	0.964594
MT663769.1_China	0.992235	0.991372	0.992235	0.992228	0.992235	0.991372	0.993097	0.990509	0.994823	0.99396	0.987921	0.990509	0.992228	0.991372	0.992228	0.991372	0.991372	0.992235	0.992235	0.990509	0.991372	0.988783	0.992235	0.992235	0.990509	0.993097	0.992235	0.992235	0.992228	0.989646	0.992221	0.989646	0.975841	0.990509	0.993097	0.974978	0.974116	0.996549	0.997412	0.997412	0.994823	0.994823	0.991372	0.992235	0.992235	0.992235	0.976704	0.969775	0.968048
MW196362.1_USA	0.993103	0.992241	0.993103	0.993097	0.993103	0.992241	0.993966	0.986207	0.988783	0.987921	0.999138	0.984469	0.993097	0.992241	0.993097	0.992241	0.992241	0.993103	0.993103	0.993103	0.992241	0.991379	0.993103	0.993103	0.991379	0.993966	0.993103	0.993103	0.993097	0.990517	0.993092	0.990517	0.971527	0.987921	0.985332	0.971552	0.97069	0.987058	0.986195	0.986195	0.983607	0.983607	0.992241	0.993103	0.993103	0.993103	0.973276	0.96635	0.964625
MW685622.1_Haiti	0.987921	0.987058	0.987921	0.98791	0.987921	0.987058	0.988783	0.985332	0.988783	0.993097	0.983607	0.991372	0.988774	0.987058	0.98791	0.987058	0.987058	0.987921	0.987921	0.986195	0.987058	0.984469	0.987921	0.987921	0.986195	0.988783	0.987921	0.987921	0.98791	0.985332	0.9879	0.986195	0.973253	0.984469	0.985332	0.969802	0.968939	0.991372	0.990509	0.990509	0.987921	0.987921	0.987058	0.987921	0.987921	0.987921	0.971527	0.962867	0.96114
MW685623.1_Haiti	0.996549	0.995686	0.996549	0.996546	0.996549	0.995686	0.997412	0.991372	0.993955	0.994819	0.992235	0.992228	0.998274	0.995686	0.996546	0.995686	0.995686	0.996549	0.996549	0.994823	0.995686	0.993097	0.996549	0.996549	0.994823	0.997412	0.996549	0.996549	0.996546	0.99396	0.996543	0.995686	0.977547	0.991364	0.990501	0.976704	0.975841	0.993955	0.993092	0.993092	0.990501	0.990501	0.995686	0.996549	0.996549	0.996549	0.97843	0.969775	0.968048
MW685624.1_Haiti	0.988783	0.987921	0.988783	0.988774	0.988783	0.987921	0.989646	0.986195	0.989646	0.99396	0.984469	0.992235	0.989637	0.987921	0.988774	0.987921	0.987921	0.988783	0.988783	0.987058	0.987921	0.985332	0.988783	0.988783	0.987058	0.989646	0.988783	0.988783	0.988774	0.986195	0.988764	0.987058	0.974116	0.985332	0.986195	0.970664	0.969802	0.992235	0.991372	0.991372	0.988783	0.988783	0.987921	0.988783	0.988783	0.988783	0.97239	0.963731	0.962003
MZ291567.1_USA	0.99569	0.996552	0.99569	0.995686	0.99569	0.994828	0.996552	0.988793	0.991372	0.990509	0.991379	0.987058	0.995686	0.994828	0.995686	0.994828	0.994828	0.99569	0.99569	0.99569	0.994828	0.993966	0.99569	0.99569	0.993966	0.996552	0.99569	0.99569	0.996549	0.994828	0.995682	0.993103	0.974116	0.990509	0.987921	0.975862	0.975	0.989646	0.988783	0.988783	0.986195	0.986195	0.994828	0.99569	0.99569	0.99569	0.977586	0.969802	0.968076
MZ772936.1_China	0.992235	0.991372	0.992235	0.992228	0.992235	0.991372	0.993097	0.989646	0.994823	0.99396	0.987921	0.990509	0.992228	0.991372	0.992228	0.991372	0.991372	0.992235	0.992235	0.990509	0.991372	0.988783	0.992235	0.992235	0.990509	0.993097	0.992235	0.992235	0.992228	0.989646	0.992221	0.989646	0.975841	0.992235	0.991372	0.974978	0.974116	0.993097	0.99396	0.99396	0.991372	0.991372	0.992235	0.992235	0.992235	0.992235	0.976704	0.968048	0.966321
MZ802772.1_Thailand	0.975862	0.973276	0.974138	0.974116	0.975862	0.973276	0.975	0.97931	0.975841	0.971527	0.969828	0.970664	0.974116	0.975	0.975841	0.973276	0.973276	0.974138	0.974138	0.972414	0.973276	0.97069	0.974138	0.974138	0.972414	0.975	0.974138	0.974138	0.975841	0.974138	0.974957	0.971552	0.954271	0.97239	0.97239	0.993103	0.993103	0.970664	0.971527	0.971527	0.968939	0.968939	0.973276	0.974138	0.974138	0.974138	0.991379	0.974978	0.974116
MZ802773.1_Thailand	0.975	0.972414	0.973276	0.973253	0.975	0.972414	0.974138	0.978448	0.974978	0.970664	0.968966	0.969802	0.973253	0.974138	0.974978	0.972414	0.972414	0.973276	0.973276	0.971552	0.972414	0.969828	0.973276	0.973276	0.971552	0.974138	0.973276	0.973276	0.974978	0.973276	0.974093	0.97069	0.953408	0.971527	0.971527	0.992241	0.992241	0.969802	0.970664	0.970664	0.968076	0.968076	0.972414	0.973276	0.973276	0.973276	0.990517	0.974116	0.973253
MZ802774.1_Thailand	0.975	0.972414	0.973276	0.973253	0.975	0.972414	0.974138	0.978448	0.974978	0.970664	0.968966	0.969802	0.973253	0.974138	0.974978	0.972414	0.972414	0.973276	0.973276	0.971552	0.972414	0.969828	0.973276	0.973276	0.971552	0.974138	0.973276	0.973276	0.974978	0.973276	0.974093	0.97069	0.953408	0.971527	0.971527	0.992241	0.992241	0.969802	0.970664	0.970664	0.968076	0.968076	0.972414	0.973276	0.973276	0.973276	0.990517	0.974116	0.973253
MZ802775.1_Thailand	0.977586	0.975	0.975862	0.975841	0.977586	0.975	0.976724	0.981034	0.977567	0.973253	0.971552	0.974116	0.975841	0.976724	0.977567	0.975	0.975	0.975862	0.975862	0.974138	0.975	0.972414	0.975862	0.975862	0.974138	0.976724	0.975862	0.975862	0.977567	0.975862	0.976684	0.975	0.957722	0.974116	0.974116	0.997414	0.997414	0.97239	0.973253	0.973253	0.970664	0.970664	0.975	0.975862	0.975862	0.975862	0.99569	0.976704	0.975841
MZ802776.1_Vietnam	0.977586	0.975	0.975862	0.975841	0.977586	0.975	0.976724	0.97931	0.975841	0.971527	0.971552	0.97239	0.975841	0.976724	0.977567	0.975	0.975	0.975862	0.975862	0.974138	0.975	0.972414	0.975862	0.975862	0.974138	0.976724	0.975862	0.975862	0.977567	0.975862	0.976684	0.975	0.957722	0.974116	0.97239	0.99569	0.99569	0.970664	0.971527	0.971527	0.968939	0.968939	0.975	0.975862	0.975862	0.975862	0.993966	0.976704	0.975841
MZ802955.1_China	0.981034	0.980172	0.981034	0.981018	0.981034	0.980172	0.981897	0.974138	0.97843	0.979292	0.976724	0.975841	0.981018	0.980172	0.981018	0.980172	0.980172	0.981034	0.981034	0.97931	0.980172	0.977586	0.981034	0.981034	0.97931	0.981897	0.981034	0.981034	0.981881	0.980172	0.981002	0.978448	0.964625	0.977567	0.976704	0.962931	0.962069	0.97843	0.977567	0.977567	0.976704	0.976704	0.980172	0.981034	0.981034	0.981034	0.964655	0.955997	0.954271
OK546242.1_China	0.981018	0.980155	0.982744	0.982729	0.981018	0.981881	0.981881	0.975841	0.980155	0.981018	0.980155	0.979292	0.981002	0.980155	0.981002	0.980155	0.980155	0.981018	0.981018	0.979292	0.980155	0.977567	0.981018	0.981018	0.979292	0.981881	0.981018	0.981018	0.981002	0.981018	0.980985	0.97843	0.968076	0.981018	0.980155	0.965487	0.964625	0.980155	0.981018	0.981018	0.97843	0.97843	0.980155	0.981018	0.981018	0.981018	0.967213	0.966321	0.964594
Maximum	1
Minimum	0.951641
[truncated: 76 more columns]

## Sheet: M
Table S3. Amino acid alignment analyses of M protein of 125 global PDCoV strains currently available in the GenBank database.
M	KJ481931.1_USA	KJ567050.1_USA	KJ601777.1_USA	KJ601778.1_USA	KJ601779.1_USA	KJ601780.1_USA	KM820765.1_South Korea	KP757890.1_China	KP757891.1_China	KP757892.1_China	KP981395.1_USA	KR131621.1_China	KR150443.1_USA	KR265847.1_USA	KR265848.1_USA	KR265849.1_USA	KR265850.1_USA	KR265851.1_USA	KR265852.1_USA	KR265853.1_USA	KR265854.1_USA	KR265855.1_USA	KR265856.1_USA	KR265857.1_USA	KR265858.1_USA	KR265859.1_USA	KR265860.1_USA	KR265861.1_USA	KR265862.1_USA	KR265863.1_USA	KR265864.1_USA	KR265865.1_USA	KT021234.1_China	KT266822.1_China	KT336560.1_China	KU051641.1_Thailand	KU051649.1_Thailand	KU665558.1_China	KU981059.1_China	KU981060.1_China	KU981061.1_China	KU981062.1_China	KX022602.1_USA	KX022603.1_USA	KX022604.1_USA	KX022605.1_USA	KX118627.1_Laos	KX361343.1_Thailand	KX361344.1_Thailand
KJ481931.1_USA
KJ567050.1_USA	1
KJ601777.1_USA	1	1
KJ601778.1_USA	1	1	1
KJ601779.1_USA	1	1	1	1
KJ601780.1_USA	1	1	1	1	1
KM820765.1_South Korea	0.998471	0.998471	0.998471	0.998471	0.998471	0.998471
KP757890.1_China	0.990826	0.990826	0.990826	0.990826	0.990826	0.990826	0.989297
KP757891.1_China	0.989297	0.989297	0.989297	0.989297	0.989297	0.989297	0.987768	0.992355
KP757892.1_China	0.992355	0.992355	0.992355	0.992355	0.992355	0.992355	0.990826	0.995413	0.993884
KP981395.1_USA	0.998471	0.998471	0.998471	0.998471	0.998471	0.998471	0.996942	0.989297	0.987768	0.990826
KR131621.1_China	0.989297	0.989297	0.989297	0.989297	0.989297	0.989297	0.987768	0.992355	0.990826	0.996942	0.987768
KR150443.1_USA	1	1	1	1	1	1	0.998471	0.990826	0.989297	0.992355	0.998471	0.989297
KR265847.1_USA	0.996942	0.996942	0.996942	0.996942	0.996942	0.996942	0.995413	0.987768	0.986239	0.989297	0.995413	0.986239	0.996942
KR265848.1_USA	0.996942	0.996942	0.996942	0.996942	0.996942	0.996942	0.995413	0.987768	0.986239	0.989297	0.995413	0.986239	0.996942	1
KR265849.1_USA	1	1	1	1	1	1	0.998471	0.990826	0.989297	0.992355	0.998471	0.989297	1	0.996942	0.996942
KR265850.1_USA	1	1	1	1	1	1	0.998471	0.990826	0.989297	0.992355	0.998471	0.989297	1	0.996942	0.996942	1
KR265851.1_USA	0.996942	0.996942	0.996942	0.996942	0.996942	0.996942	0.995413	0.987768	0.986239	0.989297	0.995413	0.986239	0.996942	0.996942	0.996942	0.996942	0.996942
KR265852.1_USA	1	1	1	1	1	1	0.998471	0.990826	0.989297	0.992355	0.998471	0.989297	1	0.996942	0.996942	1	1	0.996942
KR265853.1_USA	1	1	1	1	1	1	0.998471	0.990826	0.989297	0.992355	0.998471	0.989297	1	0.996942	0.996942	1	1	0.996942	1
KR265854.1_USA	1	1	1	1	1	1	0.998471	0.990826	0.989297	0.992355	0.998471	0.989297	1	0.996942	0.996942	1	1	0.996942	1	1
KR265855.1_USA	1	1	1	1	1	1	0.998471	0.990826	0.989297	0.992355	0.998471	0.989297	1	0.996942	0.996942	1	1	0.996942	1	1	1
KR265856.1_USA	0.998471	0.998471	0.998471	0.998471	0.998471	0.998471	0.996942	0.989297	0.987768	0.990826	0.996942	0.987768	0.998471	0.995413	0.995413	0.998471	0.998471	0.995413	0.998471	0.998471	0.998471	0.998471
KR265857.1_USA	0.998471	0.998471	0.998471	0.998471	0.998471	0.998471	0.996942	0.989297	0.987768	0.990826	0.996942	0.987768	0.998471	0.995413	0.995413	0.998471	0.998471	0.995413	0.998471	0.998471	0.998471	0.998471	1
KR265858.1_USA	0.995413	0.995413	0.995413	0.995413	0.995413	0.995413	0.993884	0.986239	0.987768	0.987768	0.993884	0.984709	0.995413	0.995413	0.995413	0.995413	0.995413	0.995413	0.995413	0.995413	0.995413	0.995413	0.996942	0.996942
KR265859.1_USA	0.998471	0.998471	0.998471	0.998471	0.998471	0.998471	0.996942	0.989297	0.990826	0.990826	0.996942	0.987768	0.998471	0.995413	0.995413	0.998471	0.998471	0.995413	0.998471	0.998471	0.998471	0.998471	0.996942	0.996942	0.996942
KR265860.1_USA	0.998471	0.998471	0.998471	0.998471	0.998471	0.998471	0.996942	0.989297	0.987768	0.990826	0.996942	0.987768	0.998471	0.995413	0.995413	0.998471	0.998471	0.995413	0.998471	0.998471	0.998471	0.998471	0.996942	0.996942	0.993884	0.996942
KR265861.1_USA	0.998471	0.998471	0.998471	0.998471	0.998471	0.998471	0.996942	0.989297	0.987768	0.990826	0.996942	0.987768	0.998471	0.995413	0.995413	0.998471	0.998471	0.995413	0.998471	0.998471	0.998471	0.998471	0.996942	0.996942	0.993884	0.996942	1
KR265862.1_USA	0.998471	0.998471	0.998471	0.998471	0.998471	0.998471	0.996942	0.989297	0.987768	0.990826	0.996942	0.987768	0.998471	0.998471	0.998471	0.998471	0.998471	0.998471	0.998471	0.998471	0.998471	0.998471	0.996942	0.996942	0.996942	0.996942	0.996942	0.996942
KR265863.1_USA	0.998471	0.998471	0.998471	0.998471	0.998471	0.998471	0.996942	0.989297	0.987768	0.990826	0.996942	0.987768	0.998471	0.998471	0.998471	0.998471	0.998471	0.998471	0.998471	0.998471	0.998471	0.998471	0.996942	0.996942	0.996942	0.996942	0.996942	0.996942	1
KR265864.1_USA	1	1	1	1	1	1	0.998469	0.990812	0.98928	0.992343	0.998469	0.98928	1	0.996937	0.996937	1	1	0.996937	1	1	1	1	0.998469	0.998469	0.995406	0.998469	0.998469	0.998469	0.998469	0.998469
KR265865.1_USA	0.998471	0.998471	0.998471	0.998471	0.998471	0.998471	1	0.989297	0.987768	0.990826	0.996942	0.987768	0.998471	0.995413	0.995413	0.998471	0.998471	0.995413	0.998471	0.998471	0.998471	0.998471	0.996942	0.996942	0.993884	0.996942	0.996942	0.996942	0.996942	0.996942	0.998469
KT021234.1_China	0.992355	0.992355	0.992355	0.992355	0.992355	0.992355	0.990826	0.995413	0.993884	1	0.990826	0.996942	0.992355	0.989297	0.989297	0.992355	0.992355	0.989297	0.992355	0.992355	0.992355	0.992355	0.990826	0.990826	0.987768	0.990826	0.990826	0.990826	0.990826	0.990826	0.992343	0.990826
KT266822.1_China	0.989297	0.989297	0.989297	0.989297	0.989297	0.989297	0.987768	0.992355	0.990826	0.996942	0.987768	0.993884	0.989297	0.986239	0.986239	0.989297	0.989297	0.986239	0.989297	0.989297	0.989297	0.989297	0.987768	0.987768	0.984709	0.987768	0.987768	0.987768	0.987768	0.987768	0.98928	0.987768	0.996942
KT336560.1_China	0.993884	0.993884	0.993884	0.993884	0.993884	0.993884	0.992355	0.993884	0.992355	0.995413	0.992355	0.992355	0.993884	0.990826	0.990826	0.993884	0.993884	0.990826	0.993884	0.993884	0.993884	0.993884	0.992355	0.992355	0.989297	0.992355	0.992355	0.992355	0.992355	0.992355	0.993874	0.992355	0.995413	0.992355
KU051641.1_Thailand	0.984709	0.984709	0.984709	0.984709	0.984709	0.984709	0.98318	0.990826	0.986239	0.989297	0.98318	0.986239	0.984709	0.981651	0.981651	0.984709	0.984709	0.981651	0.984709	0.984709	0.984709	0.984709	0.98318	0.98318	0.980122	0.98318	0.98318	0.98318	0.98318	0.98318	0.984686	0.98318	0.989297	0.986239	0.987768
KU051649.1_Thailand	0.984709	0.984709	0.984709	0.984709	0.984709	0.984709	0.98318	0.990826	0.986239	0.989297	0.98318	0.986239	0.984709	0.981651	0.981651	0.984709	0.984709	0.981651	0.984709	0.984709	0.984709	0.984709	0.98318	0.98318	0.980122	0.98318	0.98318	0.98318	0.98318	0.98318	0.984686	0.98318	0.989297	0.986239	0.987768	1
KU665558.1_China	0.990826	0.990826	0.990826	0.990826	0.990826	0.990826	0.989297	0.993884	0.992355	0.998471	0.989297	0.995413	0.990826	0.987768	0.987768	0.990826	0.990826	0.987768	0.990826	0.990826	0.990826	0.990826	0.989297	0.989297	0.986239	0.989297	0.989297	0.989297	0.989297	0.989297	0.990812	0.989297	0.998471	0.995413	0.993884	0.987768	0.987768
KU981059.1_China	0.992355	0.992355	0.992355	0.992355	0.992355	0.992355	0.990826	0.995413	0.993884	0.996942	0.990826	0.993884	0.992355	0.989297	0.989297	0.992355	0.992355	0.989297	0.992355	0.992355	0.992355	0.992355	0.990826	0.990826	0.987768	0.990826	0.990826	0.990826	0.990826	0.990826	0.992343	0.990826	0.996942	0.993884	0.995413	0.989297	0.989297	0.995413
KU981060.1_China	0.992355	0.992355	0.992355	0.992355	0.992355	0.992355	0.990826	0.995413	0.993884	0.996942	0.990826	0.993884	0.992355	0.989297	0.989297	0.992355	0.992355	0.989297	0.992355	0.992355	0.992355	0.992355	0.990826	0.990826	0.987768	0.990826	0.990826	0.990826	0.990826	0.990826	0.992343	0.990826	0.996942	0.993884	0.995413	0.989297	0.989297	0.995413	1
KU981061.1_China	0.992355	0.992355	0.992355	0.992355	0.992355	0.992355	0.990826	0.995413	0.993884	0.996942	0.990826	0.993884	0.992355	0.989297	0.989297	0.992355	0.992355	0.989297	0.992355	0.992355	0.992355	0.992355	0.990826	0.990826	0.987768	0.990826	0.990826	0.990826	0.990826	0.990826	0.992343	0.990826	0.996942	0.993884	0.995413	0.989297	0.989297	0.995413	1	1
KU981062.1_China	0.992355	0.992355	0.992355	0.992355	0.992355	0.992355	0.990826	0.995413	0.993884	0.996942	0.990826	0.993884	0.992355	0.989297	0.989297	0.992355	0.992355	0.989297	0.992355	0.992355	0.992355	0.992355	0.990826	0.990826	0.987768	0.990826	0.990826	0.990826	0.990826	0.990826	0.992343	0.990826	0.996942	0.993884	0.995413	0.989297	0.989297	0.995413	1	1	1
KX022602.1_USA	0.995413	0.995413	0.995413	0.995413	0.995413	0.995413	0.996942	0.989297	0.984709	0.987768	0.993884	0.984709	0.995413	0.995413	0.995413	0.995413	0.995413	0.995413	0.995413	0.995413	0.995413	0.995413	0.993884	0.993884	0.993884	0.993884	0.993884	0.993884	0.996942	0.996942	0.995406	0.996942	0.987768	0.984709	0.989297	0.98318	0.98318	0.986239	0.987768	0.987768	0.987768	0.987768
KX022603.1_USA	0.996942	0.996942	0.996942	0.996942	0.996942	0.996942	0.998471	0.987768	0.986239	0.989297	0.995413	0.986239	0.996942	0.996942	0.996942	0.996942	0.996942	0.996942	0.996942	0.996942	0.996942	0.996942	0.995413	0.995413	0.995413	0.995413	0.995413	0.995413	0.998471	0.998471	0.996937	0.998471	0.989297	0.986239	0.990826	0.981651	0.981651	0.987768	0.989297	0.989297	0.989297	0.989297	0.998471
KX022604.1_USA	0.996942	0.996942	0.996942	0.996942	0.996942	0.996942	0.998471	0.987768	0.986239	0.989297	0.995413	0.986239	0.996942	0.996942	0.996942	0.996942	0.996942	0.996942	0.996942	0.996942	0.996942	0.996942	0.995413	0.995413	0.995413	0.995413	0.995413	0.995413	0.998471	0.998471	0.996937	0.998471	0.989297	0.986239	0.990826	0.981651	0.981651	0.987768	0.989297	0.989297	0.989297	0.989297	0.998471	1
KX022605.1_USA	0.996942	0.996942	0.996942	0.996942	0.996942	0.996942	0.998471	0.987768	0.986239	0.989297	0.995413	0.986239	0.996942	0.996942	0.996942	0.996942	0.996942	0.996942	0.996942	0.996942	0.996942	0.996942	0.995413	0.995413	0.995413	0.995413	0.995413	0.995413	0.998471	0.998471	0.996937	0.998471	0.989297	0.986239	0.990826	0.981651	0.981651	0.987768	0.989297	0.989297	0.989297	0.989297	0.998471	1	1
KX118627.1_Laos	0.984709	0.984709	0.984709	0.984709	0.984709	0.984709	0.98318	0.987768	0.986239	0.989297	0.98318	0.986239	0.984709	0.981651	0.981651	0.984709	0.984709	0.981651	0.984709	0.984709	0.984709	0.984709	0.98318	0.98318	0.980122	0.98318	0.98318	0.98318	0.98318	0.98318	0.984686	0.98318	0.989297	0.986239	0.987768	0.990826	0.990826	0.987768	0.989297	0.989297	0.989297	0.989297	0.980122	0.981651	0.981651	0.981651
KX361343.1_Thailand	0.986239	0.986239	0.986239	0.986239	0.986239	0.986239	0.984709	0.989297	0.987768	0.990826	0.984709	0.987768	0.986239	0.98318	0.98318	0.986239	0.986239	0.98318	0.986239	0.986239	0.986239	0.986239	0.984709	0.984709	0.981651	0.984709	0.984709	0.984709	0.984709	0.984709	0.986217	0.984709	0.990826	0.987768	0.989297	0.992355	0.992355	0.989297	0.990826	0.990826	0.990826	0.990826	0.981651	0.98318	0.98318	0.98318	0.998471
KX361344.1_Thailand	0.984709	0.984709	0.984709	0.984709	0.984709	0.984709	0.98318	0.987768	0.986239	0.989297	0.98318	0.986239	0.984709	0.981651	0.981651	0.984709	0.984709	0.981651	0.984709	0.984709	0.984709	0.984709	0.98318	0.98318	0.980122	0.98318	0.98318	0.98318	0.98318	0.98318	0.984686	0.98318	0.989297	0.986239	0.987768	0.993884	0.993884	0.987768	0.989297	0.989297	0.989297	0.989297	0.980122	0.981651	0.981651	0.981651	0.996942	0.998471
KX361345.1_Thailand	0.981651	0.981651	0.981651	0.981651	0.981651	0.981651	0.980122	0.984709	0.98318	0.986239	0.980122	0.98318	0.981651	0.978593	0.978593	0.981651	0.981651	0.978593	0.981651	0.981651	0.981651	0.981651	0.980122	0.980122	0.977064	0.980122	0.980122	0.980122	0.980122	0.980122	0.981623	0.980122	0.986239	0.98318	0.984709	0.993884	0.993884	0.984709	0.986239	0.986239	0.986239	0.986239	0.977064	0.978593	0.978593	0.978593	0.987768	0.989297	0.990826
KX834351.1_Vietnam	0.990826	0.990826	0.990826	0.990826	0.990826	0.990826	0.989297	0.993884	0.995413	0.995413	0.989297	0.992355	0.990826	0.987768	0.987768	0.990826	0.990826	0.987768	0.990826	0.990826	0.990826	0.990826	0.989297	0.989297	0.989297	0.992355	0.989297	0.989297	0.989297	0.989297	0.990812	0.989297	0.995413	0.992355	0.993884	0.990826	0.990826	0.993884	0.995413	0.995413	0.995413	0.995413	0.986239	0.987768	0.987768	0.987768	0.990826	0.992355	0.990826
KX834352.1_Vietnam	0.990826	0.990826	0.990826	0.990826	0.990826	0.990826	0.989297	0.993884	0.995413	0.995413	0.989297	0.992355	0.990826	0.987768	0.987768	0.990826	0.990826	0.987768	0.990826	0.990826	0.990826	0.990826	0.989297	0.989297	0.989297	0.992355	0.989297	0.989297	0.989297	0.989297	0.990812	0.989297	0.995413	0.992355	0.993884	0.990826	0.990826	0.993884	0.995413	0.995413	0.995413	0.995413	0.986239	0.987768	0.987768	0.987768	0.990826	0.992355	0.990826
KY065120.1_China	0.989297	0.989297	0.989297	0.989297	0.989297	0.989297	0.987768	0.992355	0.990826	0.996942	0.987768	0.993884	0.989297	0.986239	0.986239	0.989297	0.989297	0.986239	0.989297	0.989297	0.989297	0.989297	0.987768	0.987768	0.984709	0.987768	0.987768	0.987768	0.987768	0.987768	0.98928	0.987768	0.996942	0.996942	0.992355	0.986239	0.986239	0.995413	0.993884	0.993884	0.993884	0.993884	0.984709	0.986239	0.986239	0.986239	0.986239	0.987768	0.986239
KY293677.1_China	0.993884	0.993884	0.993884	0.993884	0.993884	0.993884	0.992355	0.993884	0.992355	0.995413	0.992355	0.992355	0.993884	0.990826	0.990826	0.993884	0.993884	0.990826	0.993884	0.993884	0.993884	0.993884	0.992355	0.992355	0.989297	0.992355	0.992355	0.992355	0.992355	0.992355	0.993874	0.992355	0.995413	0.992355	0.996942	0.987768	0.987768	0.993884	0.998471	0.998471	0.998471	0.998471	0.989297	0.990826	0.990826	0.990826	0.987768	0.989297	0.987768
KY293678.1_China	0.993884	0.993884	0.993884	0.993884	0.993884	0.993884	0.992355	0.993884	0.992355	0.995413	0.992355	0.992355	0.993884	0.990826	0.990826	0.993884	0.993884	0.990826	0.993884	0.993884	0.993884	0.993884	0.992355	0.992355	0.989297	0.992355	0.992355	0.992355	0.992355	0.992355	0.993874	0.992355	0.995413	0.992355	0.996942	0.987768	0.987768	0.993884	0.998471	0.998471	0.998471	0.998471	0.989297	0.990826	0.990826	0.990826	0.987768	0.989297	0.987768
KY354363.1_South Korea	0.998471	0.998471	0.998471	0.998471	0.998471	0.998471	0.996942	0.989297	0.987768	0.990826	0.996942	0.987768	0.998471	0.995413	0.995413	0.998471	0.998471	0.995413	0.998471	0.998471	0.998471	0.998471	0.996942	0.996942	0.993884	0.996942	0.996942	0.996942	0.996942	0.996942	0.998469	0.996942	0.990826	0.987768	0.992355	0.98318	0.98318	0.989297	0.990826	0.990826	0.990826	0.990826	0.993884	0.995413	0.995413	0.995413	0.98318	0.984709	0.98318
KY354364.1_South Korea	0.998471	0.998471	0.998471	0.998471	0.998471	0.998471	0.996942	0.989297	0.987768	0.990826	0.996942	0.987768	0.998471	0.995413	0.995413	0.998471	0.998471	0.995413	0.998471	0.998471	0.998471	0.998471	0.996942	0.996942	0.993884	0.996942	0.996942	0.996942	0.996942	0.996942	0.998469	0.996942	0.990826	0.987768	0.992355	0.98318	0.98318	0.989297	0.990826	0.990826	0.990826	0.990826	0.993884	0.995413	0.995413	0.995413	0.98318	0.984709	0.98318
KY363867.1_China	0.989297	0.989297	0.989297	0.989297	0.989297	0.989297	0.987768	0.992355	0.993884	0.993884	0.987768	0.990826	0.989297	0.986239	0.986239	0.989297	0.989297	0.986239	0.989297	0.989297	0.989297	0.989297	0.987768	0.987768	0.987768	0.990826	0.987768	0.987768	0.987768	0.987768	0.98928	0.987768	0.993884	0.990826	0.992355	0.989297	0.989297	0.992355	0.993884	0.993884	0.993884	0.993884	0.984709	0.986239	0.986239	0.986239	0.989297	0.990826	0.989297
KY363868.1_China	0.993884	0.993884	0.993884	0.993884	0.993884	0.993884	0.992355	0.993884	0.989297	0.992355	0.992355	0.989297	0.993884	0.990826	0.990826	0.993884	0.993884	0.990826	0.993884	0.993884	0.993884	0.993884	0.992355	0.992355	0.989297	0.992355	0.992355	0.992355	0.992355	0.992355	0.993874	0.992355	0.992355	0.989297	0.993884	0.987768	0.987768	0.990826	0.992355	0.992355	0.992355	0.992355	0.992355	0.990826	0.990826	0.990826	0.984709	0.986239	0.984709
KY364365.1_South Korea	0.998471	0.998471	0.998471	0.998471	0.998471	0.998471	0.996942	0.989297	0.987768	0.990826	1	0.987768	0.998471	0.995413	0.995413	0.998471	0.998471	0.995413	0.998471	0.998471	0.998471	0.998471	0.996942	0.996942	0.993884	0.996942	0.996942	0.996942	0.996942	0.996942	0.998469	0.996942	0.990826	0.987768	0.992355	0.98318	0.98318	0.989297	0.990826	0.990826	0.990826	0.990826	0.993884	0.995413	0.995413	0.995413	0.98318	0.984709	0.98318
KY513724.1_China	0.993884	0.993884	0.993884	0.993884	0.993884	0.993884	0.992355	0.993884	0.992355	0.998471	0.992355	0.995413	0.993884	0.990826	0.990826	0.993884	0.993884	0.990826	0.993884	0.993884	0.993884	0.993884	0.992355	0.992355	0.989297	0.992355	0.992355	0.992355	0.992355	0.992355	0.993874	0.992355	0.998471	0.995413	0.993884	0.987768	0.987768	0.996942	0.995413	0.995413	0.995413	0.995413	0.989297	0.990826	0.990826	0.990826	0.987768	0.989297	0.987768
KY513725.1_China	0.990826	0.990826	0.990826	0.990826	0.990826	0.990826	0.989297	0.993884	0.992355	0.995413	0.989297	0.992355	0.990826	0.987768	0.987768	0.990826	0.990826	0.987768	0.990826	0.990826	0.990826	0.990826	0.989297	0.989297	0.986239	0.989297	0.989297	0.989297	0.989297	0.989297	0.990812	0.989297	0.995413	0.992355	0.993884	0.987768	0.987768	0.993884	0.995413	0.995413	0.995413	0.995413	0.986239	0.987768	0.987768	0.987768	0.987768	0.989297	0.987768
KY926512.1_South Korea	1	1	1	1	1	1	0.998471	0.990826	0.989297	0.992355	0.998471	0.989297	1	0.996942	0.996942	1	1	0.996942	1	1	1	1	0.998471	0.998471	0.995413	0.998471	0.998471	0.998471	0.998471	0.998471	1	0.998471	0.992355	0.989297	0.993884	0.984709	0.984709	0.990826	0.992355	0.992355	0.992355	0.992355	0.995413	0.996942	0.996942	0.996942	0.984709	0.986239	0.984709
LC260038.1_Japan	0.998471	0.998471	0.998471	0.998471	0.998471	0.998471	1	0.989297	0.987768	0.990826	0.996942	0.987768	0.998471	0.995413	0.995413	0.998471	0.998471	0.995413	0.998471	0.998471	0.998471	0.998471	0.996942	0.996942	0.993884	0.996942	0.996942	0.996942	0.996942	0.996942	0.998469	1	0.990826	0.987768	0.992355	0.98318	0.98318	0.989297	0.990826	0.990826	0.990826	0.990826	0.996942	0.998471	0.998471	0.998471	0.98318	0.984709	0.98318
LC260039.1_Japan	1	1	1	1	1	1	0.998471	0.990826	0.989297	0.992355	0.998471	0.989297	1	0.996942	0.996942	1	1	0.996942	1	1	1	1	0.998471	0.998471	0.995413	0.998471	0.998471	0.998471	0.998471	0.998471	1	0.998471	0.992355	0.989297	0.993884	0.984709	0.984709	0.990826	0.992355	0.992355	0.992355	0.992355	0.995413	0.996942	0.996942	0.996942	0.984709	0.986239	0.984709
LC260040.1_Japan	1	1	1	1	1	1	0.998471	0.990826	0.989297	0.992355	0.998471	0.989297	1	0.996942	0.996942	1	1	0.996942	1	1	1	1	0.998471	0.998471	0.995413	0.998471	0.998471	0.998471	0.998471	0.998471	1	0.998471	0.992355	0.989297	0.993884	0.984709	0.984709	0.990826	0.992355	0.992355	0.992355	0.992355	0.995413	0.996942	0.996942	0.996942	0.984709	0.986239	0.984709
LC260041.1_Japan	0.998471	0.998471	0.998471	0.998471	0.998471	0.998471	1	0.989297	0.987768	0.990826	0.996942	0.987768	0.998471	0.995413	0.995413	0.998471	0.998471	0.995413	0.998471	0.998471	0.998471	0.998471	0.996942	0.996942	0.993884	0.996942	0.996942	0.996942	0.996942	0.996942	0.998469	1	0.990826	0.987768	0.992355	0.98318	0.98318	0.989297	0.990826	0.990826	0.990826	0.990826	0.996942	0.998471	0.998471	0.998471	0.98318	0.984709	0.98318
LC260042.1_Japan	1	1	1	1	1	1	0.998471	0.990826	0.989297	0.992355	0.998471	0.989297	1	0.996942	0.996942	1	1	0.996942	1	1	1	1	0.998471	0.998471	0.995413	0.998471	0.998471	0.998471	0.998471	0.998471	1	0.998471	0.992355	0.989297	0.993884	0.984709	0.984709	0.990826	0.992355	0.992355	0.992355	0.992355	0.995413	0.996942	0.996942	0.996942	0.984709	0.986239	0.984709
LC260043.1_Japan	1	1	1	1	1	1	0.998471	0.990826	0.989297	0.992355	0.998471	0.989297	1	0.996942	0.996942	1	1	0.996942	1	1	1	1	0.998471	0.998471	0.995413	0.998471	0.998471	0.998471	0.998471	0.998471	1	0.998471	0.992355	0.989297	0.993884	0.984709	0.984709	0.990826	0.992355	0.992355	0.992355	0.992355	0.995413	0.996942	0.996942	0.996942	0.984709	0.986239	0.984709
LC260044.1_Japan	1	1	1	1	1	1	0.998471	0.990826	0.989297	0.992355	0.998471	0.989297	1	0.996942	0.996942	1	1	0.996942	1	1	1	1	0.998471	0.998471	0.995413	0.998471	0.998471	0.998471	0.998471	0.998471	1	0.998471	0.992355	0.989297	0.993884	0.984709	0.984709	0.990826	0.992355	0.992355	0.992355	0.992355	0.995413	0.996942	0.996942	0.996942	0.984709	0.986239	0.984709
LC260045.1_Japan	0.996942	0.996942	0.996942	0.996942	0.996942	0.996942	0.998471	0.987768	0.986239	0.989297	0.995413	0.986239	0.996942	0.993884	0.993884	0.996942	0.996942	0.993884	0.996942	0.996942	0.996942	0.996942	0.995413	0.995413	0.992355	0.995413	0.995413	0.995413	0.995413	0.995413	0.996937	0.998471	0.989297	0.986239	0.990826	0.981651	0.981651	0.987768	0.989297	0.989297	0.989297	0.989297	0.995413	0.996942	0.996942	0.996942	0.981651	0.98318	0.981651
MF041982.1_China	0.984709	0.984709	0.984709	0.984709	0.984709	0.984709	0.98318	0.987768	0.986239	0.989297	0.98318	0.989297	0.984709	0.981651	0.981651	0.984709	0.984709	0.981651	0.984709	0.984709	0.984709	0.984709	0.98318	0.98318	0.980122	0.98318	0.98318	0.98318	0.98318	0.98318	0.984686	0.98318	0.989297	0.986239	0.987768	0.981651	0.981651	0.987768	0.989297	0.989297	0.989297	0.989297	0.980122	0.981651	0.981651	0.981651	0.981651	0.98318	0.981651
MF095123.1_China	0.989297	0.989297	0.989297	0.989297	0.989297	0.989297	0.987768	0.992355	0.990826	0.996942	0.987768	0.993884	0.989297	0.986239	0.986239	0.989297	0.989297	0.986239	0.989297	0.989297	0.989297	0.989297	0.987768	0.987768	0.984709	0.987768	0.987768	0.987768	0.987768	0.987768	0.98928	0.987768	0.996942	0.996942	0.992355	0.986239	0.986239	0.995413	0.993884	0.993884	0.993884	0.993884	0.984709	0.986239	0.986239	0.986239	0.986239	0.987768	0.986239
MF280390.1_China	0.989297	0.989297	0.989297	0.989297	0.989297	0.989297	0.987768	0.992355	0.990826	0.996942	0.987768	0.993884	0.989297	0.986239	0.986239	0.989297	0.989297	0.986239	0.989297	0.989297	0.989297	0.989297	0.987768	0.987768	0.984709	0.987768	0.987768	0.987768	0.987768	0.987768	0.98928	0.987768	0.996942	0.996942	0.992355	0.986239	0.986239	0.995413	0.993884	0.993884	0.993884	0.993884	0.984709	0.986239	0.986239	0.986239	0.986239	0.987768	0.986239
MF431742.1_China	0.993884	0.993884	0.993884	0.993884	0.993884	0.993884	0.992355	0.993884	0.992355	0.995413	0.992355	0.992355	0.993884	0.990826	0.990826	0.993884	0.993884	0.990826	0.993884	0.993884	0.993884	0.993884	0.992355	0.992355	0.989297	0.992355	0.992355	0.992355	0.992355	0.992355	0.993874	0.992355	0.995413	0.992355	1	0.987768	0.987768	0.993884	0.995413	0.995413	0.995413	0.995413	0.989297	0.990826	0.990826	0.990826	0.987768	0.989297	0.987768
MF431743.1_China	0.987768	0.987768	0.987768	0.987768	0.987768	0.987768	0.986239	0.990826	0.989297	0.992355	0.986239	0.989297	0.987768	0.984709	0.984709	0.987768	0.987768	0.984709	0.987768	0.987768	0.987768	0.987768	0.986239	0.986239	0.98318	0.986239	0.986239	0.986239	0.986239	0.986239	0.987749	0.986239	0.992355	0.989297	0.990826	0.984709	0.984709	0.990826	0.992355	0.992355	0.992355	0.992355	0.98318	0.984709	0.984709	0.984709	0.984709	0.986239	0.984709
MF642322.1_China	0.98318	0.98318	0.98318	0.98318	0.98318	0.98318	0.981651	0.992355	0.984709	0.987768	0.981651	0.984709	0.98318	0.980122	0.980122	0.98318	0.98318	0.980122	0.98318	0.98318	0.98318	0.98318	0.981651	0.981651	0.978593	0.981651	0.981651	0.981651	0.981651	0.981651	0.983155	0.981651	0.987768	0.984709	0.986239	0.98318	0.98318	0.986239	0.987768	0.987768	0.987768	0.987768	0.981651	0.980122	0.980122	0.980122	0.980122	0.981651	0.980122
MF642323.1_China	0.978593	0.978593	0.978593	0.978593	0.978593	0.978593	0.977064	0.987768	0.980122	0.98318	0.977064	0.980122	0.978593	0.975535	0.975535	0.978593	0.978593	0.975535	0.978593	0.978593	0.978593	0.978593	0.977064	0.977064	0.974006	0.977064	0.977064	0.977064	0.977064	0.977064	0.97856	0.977064	0.98318	0.980122	0.981651	0.978593	0.978593	0.981651	0.98318	0.98318	0.98318	0.98318	0.977064	0.975535	0.975535	0.975535	0.975535	0.977064	0.975535
MF642324.1_China	0.977064	0.977064	0.977064	0.977064	0.977064	0.977064	0.975535	0.986239	0.978593	0.981651	0.975535	0.978593	0.977064	0.974006	0.974006	0.977064	0.977064	0.974006	0.977064	0.977064	0.977064	0.977064	0.975535	0.975535	0.972477	0.975535	0.975535	0.975535	0.975535	0.975535	0.977029	0.975535	0.981651	0.978593	0.980122	0.977064	0.977064	0.980122	0.981651	0.981651	0.981651	0.981651	0.975535	0.974006	0.974006	0.974006	0.974006	0.975535	0.974006
MF642325.1_China	0.980122	0.980122	0.980122	0.980122	0.980122	0.980122	0.978593	0.989297	0.981651	0.984709	0.978593	0.981651	0.980122	0.977064	0.977064	0.980122	0.980122	0.977064	0.980122	0.980122	0.980122	0.980122	0.978593	0.978593	0.975535	0.978593	0.978593	0.978593	0.978593	0.978593	0.980092	0.978593	0.984709	0.981651	0.98318	0.980122	0.980122	0.98318	0.984709	0.984709	0.984709	0.984709	0.978593	0.977064	0.977064	0.977064	0.977064	0.978593	0.977064
MF948005.1_China	0.992355	0.992355	0.992355	0.992355	0.992355	0.992355	0.990826	0.992355	0.990826	0.993884	0.990826	0.990826	0.992355	0.989297	0.989297	0.992355	0.992355	0.989297	0.992355	0.992355	0.992355	0.992355	0.990826	0.990826	0.987768	0.990826	0.990826	0.990826	0.990826	0.990826	0.992343	0.990826	0.993884	0.990826	0.992355	0.986239	0.986239	0.992355	0.993884	0.993884	0.993884	0.993884	0.987768	0.989297	0.989297	0.989297	0.986239	0.987768	0.986239
MG242062.1_China	0.986239	0.986239	0.986239	0.986239	0.986239	0.986239	0.984709	0.989297	0.987768	0.990826	0.984709	0.987768	0.986239	0.98318	0.98318	0.986239	0.986239	0.98318	0.986239	0.986239	0.986239	0.986239	0.984709	0.984709	0.981651	0.984709	0.984709	0.984709	0.984709	0.984709	0.986217	0.984709	0.990826	0.987768	0.989297	0.98318	0.98318	0.989297	0.990826	0.990826	0.990826	0.990826	0.981651	0.98318	0.98318	0.98318	0.98318	0.984709	0.98318
MG832584.1_China	0.992355	0.992355	0.992355	0.992355	0.992355	0.992355	0.990826	0.995413	0.993884	1	0.990826	0.996942	0.992355	0.989297	0.989297	0.992355	0.992355	0.989297	0.992355	0.992355	0.992355	0.992355	0.990826	0.990826	0.987768	0.990826	0.990826	0.990826	0.990826	0.990826	0.992343	0.990826	1	0.996942	0.995413	0.989297	0.989297	0.998471	0.996942	0.996942	0.996942	0.996942	0.987768	0.989297	0.989297	0.989297	0.989297	0.990826	0.989297
MG837130.1_South Korea	0.998471	0.998471	0.998471	0.998471	0.998471	0.998471	0.996942	0.989297	0.987768	0.990826	1	0.987768	0.998471	0.995413	0.995413	0.998471	0.998471	0.995413	0.998471	0.998471	0.998471	0.998471	0.996942	0.996942	0.993884	0.996942	0.996942	0.996942	0.996942	0.996942	0.998469	0.996942	0.990826	0.987768	0.992355	0.98318	0.98318	0.989297	0.990826	0.990826	0.990826	0.990826	0.993884	0.995413	0.995413	0.995413	0.98318	0.984709	0.98318
MG837131.1_South Korea	0.998471	0.998471	0.998471	0.998471	0.998471	0.998471	0.996942	0.989297	0.987768	0.990826	1	0.987768	0.998471	0.995413	0.995413	0.998471	0.998471	0.995413	0.998471	0.998471	0.998471	0.998471	0.996942	0.996942	0.993884	0.996942	0.996942	0.996942	0.996942	0.996942	0.998469	0.996942	0.990826	0.987768	0.992355	0.98318	0.98318	0.989297	0.990826	0.990826	0.990826	0.990826	0.993884	0.995413	0.995413	0.995413	0.98318	0.984709	0.98318
MH025762.1_China	0.993884	0.993884	0.993884	0.993884	0.993884	0.993884	0.992355	0.993884	0.992355	0.995413	0.992355	0.992355	0.993884	0.990826	0.990826	0.993884	0.993884	0.990826	0.993884	0.993884	0.993884	0.993884	0.992355	0.992355	0.989297	0.992355	0.992355	0.992355	0.992355	0.992355	0.993874	0.992355	0.995413	0.992355	0.996942	0.987768	0.987768	0.993884	0.998471	0.998471	0.998471	0.998471	0.989297	0.990826	0.990826	0.990826	0.987768	0.989297	0.987768
MH025763.1_China	0.993884	0.993884	0.993884	0.993884	0.993884	0.993884	0.992355	0.993884	0.992355	0.995413	0.992355	0.992355	0.993884	0.990826	0.990826	0.993884	0.993884	0.990826	0.993884	0.993884	0.993884	0.993884	0.992355	0.992355	0.989297	0.992355	0.992355	0.992355	0.992355	0.992355	0.993874	0.992355	0.995413	0.992355	0.996942	0.987768	0.987768	0.993884	0.998471	0.998471	0.998471	0.998471	0.989297	0.990826	0.990826	0.990826	0.987768	0.989297	0.987768
MH025764.1_China	0.993884	0.993884	0.993884	0.993884	0.993884	0.993884	0.992355	0.993884	0.992355	0.995413	0.992355	0.992355	0.993884	0.990826	0.990826	0.993884	0.993884	0.990826	0.993884	0.993884	0.993884	0.993884	0.992355	0.992355	0.989297	0.992355	0.992355	0.992355	0.992355	0.992355	0.993874	0.992355	0.995413	0.992355	0.996942	0.987768	0.987768	0.993884	0.998471	0.998471	0.998471	0.998471	0.989297	0.990826	0.990826	0.990826	0.987768	0.989297	0.987768
MH118331.1_Vietnam	0.993884	0.993884	0.993884	0.993884	0.993884	0.993884	0.992355	0.987768	0.989297	0.989297	0.992355	0.986239	0.993884	0.990826	0.990826	0.993884	0.993884	0.990826	0.993884	0.993884	0.993884	0.993884	0.992355	0.992355	0.992355	0.995413	0.992355	0.992355	0.992355	0.992355	0.993874	0.992355	0.989297	0.986239	0.990826	0.981651	0.981651	0.987768	0.989297	0.989297	0.989297	0.989297	0.989297	0.990826	0.990826	0.990826	0.981651	0.98318	0.981651
MH118332.1_Vietnam	0.984709	0.984709	0.984709	0.984709	0.984709	0.984709	0.98318	0.990826	0.986239	0.989297	0.98318	0.986239	0.984709	0.981651	0.981651	0.984709	0.984709	0.981651	0.984709	0.984709	0.984709	0.984709	0.98318	0.98318	0.980122	0.98318	0.98318	0.98318	0.98318	0.98318	0.984686	0.98318	0.989297	0.986239	0.987768	1	1	0.987768	0.989297	0.989297	0.989297	0.989297	0.98318	0.981651	0.981651	0.981651	0.990826	0.992355	0.993884
MK005882.1_China	0.990826	0.990826	0.990826	0.990826	0.990826	0.990826	0.989297	0.993884	0.992355	0.995413	0.989297	0.992355	0.990826	0.987768	0.987768	0.990826	0.990826	0.987768	0.990826	0.990826	0.990826	0.990826	0.989297	0.989297	0.986239	0.989297	0.989297	0.989297	0.989297	0.989297	0.990812	0.989297	0.995413	0.992355	0.993884	0.987768	0.987768	0.993884	0.995413	0.995413	0.995413	0.995413	0.986239	0.987768	0.987768	0.987768	0.987768	0.989297	0.987768
MK211169.1_China	0.987539	0.987539	0.987539	0.987539	0.987539	0.987539	0.985981	0.990654	0.989097	0.992212	0.985981	0.989097	0.987539	0.987539	0.987539	0.987539	0.987539	0.984424	0.987539	0.987539	0.987539	0.987539	0.985981	0.985981	0.982866	0.985981	0.985981	0.985981	0.985981	0.985981	0.98752	0.985981	0.992212	0.992212	0.990654	0.984424	0.984424	0.990654	0.992212	0.992212	0.992212	0.992212	0.982866	0.984424	0.984424	0.984424	0.984424	0.985981	0.984424
MK330604.1_China	0.987768	0.987768	0.987768	0.987768	0.987768	0.987768	0.986239	0.990826	0.989297	0.992355	0.986239	0.989297	0.987768	0.987768	0.987768	0.987768	0.987768	0.984709	0.987768	0.987768	0.987768	0.987768	0.986239	0.986239	0.98318	0.986239	0.986239	0.986239	0.986239	0.986239	0.987749	0.986239	0.992355	0.992355	0.990826	0.984709	0.984709	0.990826	0.992355	0.992355	0.992355	0.992355	0.98318	0.984709	0.984709	0.984709	0.984709	0.986239	0.984709
MK330605.1_China	0.990826	0.990826	0.990826	0.990826	0.990826	0.990826	0.989297	0.993884	0.992355	0.995413	0.989297	0.992355	0.990826	0.987768	0.987768	0.990826	0.990826	0.987768	0.990826	0.990826	0.990826	0.990826	0.989297	0.989297	0.986239	0.989297	0.989297	0.989297	0.989297	0.989297	0.990812	0.989297	0.995413	0.992355	0.993884	0.987768	0.987768	0.993884	0.995413	0.995413	0.995413	0.995413	0.986239	0.987768	0.987768	0.987768	0.987768	0.989297	0.987768
MK355396.1_China	0.987768	0.987768	0.987768	0.987768	0.987768	0.987768	0.986239	0.990826	0.989297	0.995413	0.986239	0.992355	0.987768	0.984709	0.984709	0.987768	0.987768	0.984709	0.987768	0.987768	0.987768	0.987768	0.986239	0.986239	0.98318	0.986239	0.986239	0.986239	0.986239	0.986239	0.987749	0.986239	0.995413	0.995413	0.990826	0.984709	0.984709	0.993884	0.992355	0.992355	0.992355	0.992355	0.98318	0.984709	0.984709	0.984709	0.984709	0.986239	0.984709
MK359104.1_China	0.987768	0.987768	0.987768	0.987768	0.987768	0.987768	0.986239	0.990826	0.989297	0.995413	0.986239	0.992355	0.987768	0.984709	0.984709	0.987768	0.987768	0.984709	0.987768	0.987768	0.987768	0.987768	0.986239	0.986239	0.98318	0.986239	0.986239	0.986239	0.986239	0.986239	0.987749	0.986239	0.995413	0.995413	0.990826	0.987768	0.987768	0.993884	0.992355	0.992355	0.992355	0.992355	0.98318	0.984709	0.984709	0.984709	0.987768	0.989297	0.987768
MK572803.1_China	0.987768	0.987768	0.987768	0.987768	0.987768	0.987768	0.986239	0.990826	0.989297	0.995413	0.986239	0.992355	0.987768	0.984709	0.984709	0.987768	0.987768	0.984709	0.987768	0.987768	0.987768	0.987768	0.986239	0.986239	0.98318	0.986239	0.986239	0.986239	0.986239	0.986239	0.987749	0.986239	0.995413	0.995413	0.990826	0.984709	0.984709	0.993884	0.992355	0.992355	0.992355	0.992355	0.98318	0.984709	0.984709	0.984709	0.984709	0.986239	0.984709
MK625638.1_China	0.993884	0.993884	0.993884	0.993884	0.993884	0.993884	0.992355	0.993884	0.992355	0.995413	0.992355	0.992355	0.993884	0.990826	0.990826	0.993884	0.993884	0.990826	0.993884	0.993884	0.993884	0.993884	0.992355	0.992355	0.989297	0.992355	0.992355	0.992355	0.992355	0.992355	0.993874	0.992355	0.995413	0.992355	0.996942	0.987768	0.987768	0.993884	0.998471	0.998471	0.998471	0.998471	0.989297	0.990826	0.990826	0.990826	0.987768	0.989297	0.987768
MK625639.1_China	0.993884	0.993884	0.993884	0.993884	0.993884	0.993884	0.992355	0.993884	0.992355	0.995413	0.992355	0.992355	0.993884	0.990826	0.990826	0.993884	0.993884	0.990826	0.993884	0.993884	0.993884	0.993884	0.992355	0.992355	0.989297	0.992355	0.992355	0.992355	0.992355	0.992355	0.993874	0.992355	0.995413	0.992355	0.996942	0.987768	0.987768	0.993884	0.998471	0.998471	0.998471	0.998471	0.989297	0.990826	0.990826	0.990826	0.987768	0.989297	0.987768
MK625640.1_China	0.993884	0.993884	0.993884	0.993884	0.993884	0.993884	0.992355	0.993884	0.992355	0.995413	0.992355	0.992355	0.993884	0.990826	0.990826	0.993884	0.993884	0.990826	0.993884	0.993884	0.993884	0.993884	0.992355	0.992355	0.989297	0.992355	0.992355	0.992355	0.992355	0.992355	0.993874	0.992355	0.995413	0.992355	0.996942	0.987768	0.987768	0.993884	0.998471	0.998471	0.998471	0.998471	0.989297	0.990826	0.990826	0.990826	0.987768	0.989297	0.987768
MK625641.1_China	0.989297	0.989297	0.989297	0.989297	0.989297	0.989297	0.987768	0.989297	0.987768	0.990826	0.987768	0.987768	0.989297	0.986239	0.986239	0.989297	0.989297	0.986239	0.989297	0.989297	0.989297	0.989297	0.987768	0.987768	0.984709	0.987768	0.987768	0.987768	0.987768	0.987768	0.98928	0.987768	0.990826	0.987768	0.992355	0.98318	0.98318	0.989297	0.993884	0.993884	0.993884	0.993884	0.984709	0.986239	0.986239	0.986239	0.98318	0.984709	0.98318
MK993519.1_China	0.986239	0.986239	0.986239	0.986239	0.986239	0.986239	0.984709	0.989297	0.987768	0.990826	0.984709	0.987768	0.986239	0.98318	0.98318	0.986239	0.986239	0.98318	0.986239	0.986239	0.986239	0.986239	0.984709	0.984709	0.981651	0.984709	0.984709	0.984709	0.984709	0.984709	0.986217	0.984709	0.990826	0.990826	0.989297	0.98318	0.98318	0.989297	0.990826	0.990826	0.990826	0.990826	0.981651	0.98318	0.98318	0.98318	0.98318	0.984709	0.98318
MN025260.1_China	0.989297	0.989297	0.989297	0.989297	0.989297	0.989297	0.987768	0.992355	0.993884	0.993884	0.987768	0.990826	0.989297	0.986239	0.986239	0.989297	0.989297	0.986239	0.989297	0.989297	0.989297	0.989297	0.987768	0.987768	0.987768	0.990826	0.987768	0.987768	0.987768	0.987768	0.98928	0.987768	0.993884	0.990826	0.992355	0.989297	0.989297	0.992355	0.993884	0.993884	0.993884	0.993884	0.984709	0.986239	0.986239	0.986239	0.989297	0.990826	0.989297
MN173779.1_China	0.987768	0.987768	0.987768	0.987768	0.987768	0.987768	0.986239	0.990826	0.989297	0.995413	0.986239	0.992355	0.987768	0.984709	0.984709	0.987768	0.987768	0.984709	0.987768	0.987768	0.987768	0.987768	0.986239	0.986239	0.98318	0.986239	0.986239	0.986239	0.986239	0.986239	0.987749	0.986239	0.995413	0.995413	0.990826	0.987768	0.987768	0.993884	0.992355	0.992355	0.992355	0.992355	0.98318	0.984709	0.984709	0.984709	0.987768	0.989297	0.987768
MN173780.1_China	0.987768	0.987768	0.987768	0.987768	0.987768	0.987768	0.986239	0.990826	0.989297	0.995413	0.986239	0.992355	0.987768	0.984709	0.984709	0.987768	0.987768	0.984709	0.987768	0.987768	0.987768	0.987768	0.986239	0.986239	0.98318	0.986239	0.986239	0.986239	0.986239	0.986239	0.987749	0.986239	0.995413	0.995413	0.990826	0.987768	0.987768	0.993884	0.992355	0.992355	0.992355	0.992355	0.98318	0.984709	0.984709	0.984709	0.987768	0.989297	0.987768
MN173781.1_China	0.986239	0.986239	0.986239	0.986239	0.986239	0.986239	0.984709	0.989297	0.987768	0.993884	0.984709	0.990826	0.986239	0.98318	0.98318	0.986239	0.986239	0.98318	0.986239	0.986239	0.986239	0.986239	0.984709	0.984709	0.981651	0.984709	0.984709	0.984709	0.984709	0.984709	0.986217	0.984709	0.993884	0.993884	0.989297	0.986239	0.986239	0.992355	0.990826	0.990826	0.990826	0.990826	0.981651	0.98318	0.98318	0.98318	0.986239	0.987768	0.986239
MN173782.1_China	0.986239	0.986239	0.986239	0.986239	0.986239	0.986239	0.984709	0.989297	0.987768	0.993884	0.984709	0.990826	0.986239	0.98318	0.98318	0.986239	0.986239	0.98318	0.986239	0.986239	0.986239	0.986239	0.984709	0.984709	0.981651	0.984709	0.984709	0.984709	0.984709	0.984709	0.986217	0.984709	0.993884	0.993884	0.989297	0.986239	0.986239	0.992355	0.990826	0.990826	0.990826	0.990826	0.981651	0.98318	0.98318	0.98318	0.986239	0.987768	0.986239
MN249445.1_China	0.987768	0.987768	0.987768	0.987768	0.987768	0.987768	0.986239	0.990826	0.989297	0.992355	0.986239	0.989297	0.987768	0.984709	0.984709	0.987768	0.987768	0.984709	0.987768	0.987768	0.987768	0.987768	0.986239	0.986239	0.98318	0.986239	0.986239	0.986239	0.986239	0.986239	0.987749	0.986239	0.992355	0.989297	0.990826	0.984709	0.984709	0.992355	0.992355	0.992355	0.992355	0.992355	0.98318	0.984709	0.984709	0.984709	0.984709	0.986239	0.984709
MN781985.1_China	0.970948	0.970948	0.970948	0.970948	0.970948	0.970948	0.969419	0.970948	0.966361	0.969419	0.969419	0.966361	0.970948	0.96789	0.96789	0.970948	0.970948	0.96789	0.970948	0.970948	0.970948	0.970948	0.969419	0.969419	0.966361	0.969419	0.969419	0.969419	0.969419	0.969419	0.970904	0.969419	0.969419	0.966361	0.970948	0.964832	0.964832	0.96789	0.969419	0.969419	0.969419	0.969419	0.969419	0.96789	0.96789	0.96789	0.961774	0.963303	0.961774
MT227371.1_Peru	0.998471	0.998471	0.998471	0.998471	0.998471	0.998471	0.996942	0.989297	0.987768	0.990826	0.996942	0.987768	0.998471	0.995413	0.995413	0.998471	0.998471	0.995413	0.998471	0.998471	0.998471	0.998471	0.996942	0.996942	0.993884	0.996942	0.996942	0.996942	0.996942	0.996942	0.998469	0.996942	0.990826	0.987768	0.992355	0.98318	0.98318	0.989297	0.990826	0.990826	0.990826	0.990826	0.993884	0.995413	0.995413	0.995413	0.98318	0.984709	0.98318
MT263013.1_China	0.989297	0.989297	0.989297	0.989297	0.989297	0.989297	0.987768	0.992355	0.990826	0.996942	0.987768	0.993884	0.989297	0.986239	0.986239	0.989297	0.989297	0.986239	0.989297	0.989297	0.989297	0.989297	0.987768	0.987768	0.984709	0.987768	0.987768	0.987768	0.987768	0.987768	0.98928	0.987768	0.996942	0.996942	0.992355	0.986239	0.986239	0.995413	0.993884	0.993884	0.993884	0.993884	0.984709	0.986239	0.986239	0.986239	0.986239	0.987768	0.986239
MT663769.1_China	0.990826	0.990826	0.990826	0.990826	0.990826	0.990826	0.989297	0.993884	0.992355	0.995413	0.989297	0.992355	0.990826	0.987768	0.987768	0.990826	0.990826	0.987768	0.990826	0.990826	0.990826	0.990826	0.989297	0.989297	0.986239	0.989297	0.989297	0.989297	0.989297	0.989297	0.990812	0.989297	0.995413	0.992355	0.993884	0.987768	0.987768	0.993884	0.995413	0.995413	0.995413	0.995413	0.986239	0.987768	0.987768	0.987768	0.987768	0.989297	0.987768
MW196362.1_USA	0.998471	0.998471	0.998471	0.998471	0.998471	0.998471	0.996942	0.989297	0.987768	0.990826	1	0.987768	0.998471	0.995413	0.995413	0.998471	0.998471	0.995413	0.998471	0.998471	0.998471	0.998471	0.996942	0.996942	0.993884	0.996942	0.996942	0.996942	0.996942	0.996942	0.998469	0.996942	0.990826	0.987768	0.992355	0.98318	0.98318	0.989297	0.990826	0.990826	0.990826	0.990826	0.993884	0.995413	0.995413	0.995413	0.98318	0.984709	0.98318
MW685622.1_Haiti	0.989297	0.989297	0.989297	0.989297	0.989297	0.989297	0.987768	0.992355	0.990826	0.996942	0.987768	0.993884	0.989297	0.986239	0.986239	0.989297	0.989297	0.986239	0.989297	0.989297	0.989297	0.989297	0.987768	0.987768	0.984709	0.987768	0.987768	0.987768	0.987768	0.987768	0.98928	0.987768	0.996942	0.996942	0.992355	0.986239	0.986239	0.995413	0.993884	0.993884	0.993884	0.993884	0.984709	0.986239	0.986239	0.986239	0.986239	0.987768	0.986239
MW685623.1_Haiti	1	1	1	1	1	1	0.998471	0.990826	0.989297	0.992355	0.998471	0.989297	1	0.996942	0.996942	1	1	0.996942	1	1	1	1	0.998471	0.998471	0.995413	0.998471	0.998471	0.998471	0.998471	0.998471	1	0.998471	0.992355	0.989297	0.993884	0.984709	0.984709	0.990826	0.992355	0.992355	0.992355	0.992355	0.995413	0.996942	0.996942	0.996942	0.984709	0.986239	0.984709
MW685624.1_Haiti	0.990826	0.990826	0.990826	0.990826	0.990826	0.990826	0.989297	0.993884	0.992355	0.998471	0.989297	0.995413	0.990826	0.987768	0.987768	0.990826	0.990826	0.987768	0.990826	0.990826	0.990826	0.990826	0.989297	0.989297	0.986239	0.989297	0.989297	0.989297	0.989297	0.989297	0.990812	0.989297	0.998471	0.995413	0.993884	0.987768	0.987768	0.996942	0.995413	0.995413	0.995413	0.995413	0.986239	0.987768	0.987768	0.987768	0.987768	0.989297	0.987768
MZ291567.1_USA	0.998471	0.998471	0.998471	0.998471	0.998471	0.998471	0.996942	0.989297	0.987768	0.990826	0.996942	0.987768	0.998471	0.998471	0.998471	0.998471	0.998471	0.998471	0.998471	0.998471	0.998471	0.998471	0.996942	0.996942	0.996942	0.996942	0.996942	0.996942	1	1	0.998469	0.996942	0.990826	0.987768	0.992355	0.98318	0.98318	0.989297	0.990826	0.990826	0.990826	0.990826	0.996942	0.998471	0.998471	0.998471	0.98318	0.984709	0.98318
MZ772936.1_China	0.987768	0.987768	0.987768	0.987768	0.987768	0.987768	0.986239	0.990826	0.989297	0.992355	0.986239	0.989297	0.987768	0.984709	0.984709	0.987768	0.987768	0.984709	0.987768	0.987768	0.987768	0.987768	0.986239	0.986239	0.98318	0.986239	0.986239	0.986239	0.986239	0.986239	0.987749	0.986239	0.992355	0.989297	0.990826	0.984709	0.984709	0.990826	0.992355	0.992355	0.992355	0.992355	0.98318	0.984709	0.984709	0.984709	0.984709	0.986239	0.984709
MZ802772.1_Thailand	0.981651	0.981651	0.981651	0.981651	0.981651	0.981651	0.980122	0.984709	0.98318	0.986239	0.980122	0.98318	0.981651	0.978593	0.978593	0.981651	0.981651	0.978593	0.981651	0.981651	0.981651	0.981651	0.980122	0.980122	0.977064	0.980122	0.980122	0.980122	0.980122	0.980122	0.981623	0.980122	0.986239	0.98318	0.984709	0.993884	0.993884	0.984709	0.986239	0.986239	0.986239	0.986239	0.977064	0.978593	0.978593	0.978593	0.987768	0.989297	0.990826
MZ802773.1_Thailand	0.981651	0.981651	0.981651	0.981651	0.981651	0.981651	0.980122	0.984709	0.98318	0.986239	0.980122	0.98318	0.981651	0.978593	0.978593	0.981651	0.981651	0.978593	0.981651	0.981651	0.981651	0.981651	0.980122	0.980122	0.977064	0.980122	0.980122	0.980122	0.980122	0.980122	0.981623	0.980122	0.986239	0.98318	0.984709	0.993884	0.993884	0.984709	0.986239	0.986239	0.986239	0.986239	0.977064	0.978593	0.978593	0.978593	0.987768	0.989297	0.990826
MZ802774.1_Thailand	0.981651	0.981651	0.981651	0.981651	0.981651	0.981651	0.980122	0.984709	0.98318	0.986239	0.980122	0.98318	0.981651	0.978593	0.978593	0.981651	0.981651	0.978593	0.981651	0.981651	0.981651	0.981651	0.980122	0.980122	0.977064	0.980122	0.980122	0.980122	0.980122	0.980122	0.981623	0.980122	0.986239	0.98318	0.984709	0.993884	0.993884	0.984709	0.986239	0.986239	0.986239	0.986239	0.977064	0.978593	0.978593	0.978593	0.987768	0.989297	0.990826
MZ802775.1_Thailand	0.984709	0.984709	0.984709	0.984709	0.984709	0.984709	0.98318	0.990826	0.986239	0.989297	0.98318	0.986239	0.984709	0.981651	0.981651	0.984709	0.984709	0.981651	0.984709	0.984709	0.984709	0.984709	0.98318	0.98318	0.980122	0.98318	0.98318	0.98318	0.98318	0.98318	0.984686	0.98318	0.989297	0.986239	0.987768	1	1	0.987768	0.989297	0.989297	0.989297	0.989297	0.98318	0.981651	0.981651	0.981651	0.990826	0.992355	0.993884
MZ802776.1_Vietnam	0.984709	0.984709	0.984709	0.984709	0.984709	0.984709	0.98318	0.990826	0.986239	0.989297	0.98318	0.986239	0.984709	0.981651	0.981651	0.984709	0.984709	0.981651	0.984709	0.984709	0.984709	0.984709	0.98318	0.98318	0.980122	0.98318	0.98318	0.98318	0.98318	0.98318	0.984686	0.98318	0.989297	0.986239	0.987768	1	1	0.987768	0.989297	0.989297	0.989297	0.989297	0.98318	0.981651	0.981651	0.981651	0.990826	0.992355	0.993884
MZ802955.1_China	0.993884	0.993884	0.993884	0.993884	0.993884	0.993884	0.992355	0.993884	0.989297	0.992355	0.992355	0.989297	0.993884	0.990826	0.990826	0.993884	0.993884	0.990826	0.993884	0.993884	0.993884	0.993884	0.992355	0.992355	0.989297	0.992355	0.992355	0.992355	0.992355	0.992355	0.993874	0.992355	0.992355	0.989297	0.993884	0.987768	0.987768	0.990826	0.992355	0.992355	0.992355	0.992355	0.992355	0.990826	0.990826	0.990826	0.984709	0.986239	0.984709
OK546242.1_China	0.986239	0.986239	0.986239	0.986239	0.986239	0.986239	0.987768	0.989297	0.987768	0.993884	0.984709	0.990826	0.986239	0.98318	0.98318	0.986239	0.986239	0.98318	0.986239	0.986239	0.986239	0.986239	0.984709	0.984709	0.981651	0.984709	0.984709	0.984709	0.984709	0.984709	0.986217	0.987768	0.993884	0.993884	0.989297	0.98318	0.98318	0.992355	0.990826	0.990826	0.990826	0.990826	0.984709	0.986239	0.986239	0.986239	0.98318	0.984709	0.98318
Maximum	1
Minimum	0.957187
[truncated: 76 more columns]
